# Supplementary material for: Analysis of discordant Affymetrix probesets casts serious doubt on idea of microarray data reutilization
Source: BMC Genomics. 2014 Dec 19;15(Suppl 12):S8. doi: 10.1186/1471-2164-15-S12-S8 (PMC4303952; doi:10.1186/1471-2164-15-S12-S8)
Supplement: Additional file 2 — Supplementary Table S1. Reannotation of Affymetrix HG-U133A microarray [file 1471-2164-15-S12-S8-S2.xlsx]

## Sheet: Лист1
probesets_per_group	gr_number	group_ID	gene_ID	group_name	gene_name	probeset
1	1	29974	29974	A1CF	A1CF	220951_s_at
1	2	2	2	A2M	A2M	217757_at
1	3	53947	53947	A4GALT	A4GALT	219488_at
1	4	51146	51146	A4GNT	A4GNT	221131_at
1	5	8086	8086	AAAS	AAAS	218075_at
1	6	65985	65985	AACS	AACS	218434_s_at
1	7	13	13	AADAC	AADAC	205969_at
1	8	14	14	AAMP	AAMP	201511_at
1	9	15	15	AANAT	AANAT	207225_at
1	10	16	16	AARS	AARS	201000_at
1	11	80755	80755	AARSD1	AARSD1	222064_s_at
1	12	26574	26574	AATF	AATF	209165_at
1	13	9625	9625	AATK	AATK	205986_at
1	14	79963	79963	ABCA11P	ABCA11P	220159_at
1	15	26154	26154	ABCA12	ABCA12	215465_at
1	16	21	21	ABCA3	ABCA3	204343_at
1	17	24	24	ABCA4	ABCA4	210082_at
1	18	23461	23461	ABCA5	ABCA5	213353_at
1	19	23460	23460	ABCA6	ABCA6	217504_at
1	20	10347	10347	ABCA7	ABCA7	219577_s_at
1	21	10351	10351	ABCA8	ABCA8	204719_at
1	22	22	22	ABCB7	ABCB7	209620_s_at
1	23	11194	11194	ABCB8	ABCB8	206317_s_at
1	24	1244	1244	ABCC2	ABCC2	206155_at
1	25	10257	10257	ABCC4	ABCC4	203196_at
1	26	10057	10057	ABCC5	ABCC5	209380_s_at
1	27	225	225	ABCD2	ABCD2	207583_at
1	28	5825	5825	ABCD3	ABCD3	202850_at
1	29	23	23	ABCF1	ABCF1	200045_at
1	30	55324	55324	ABCF3	ABCF3	202394_s_at
1	31	9429	9429	ABCG2	ABCG2	209735_at
1	32	64137	64137	ABCG4	ABCG4	207593_at
1	33	64240	64240	ABCG5	ABCG5	220383_at
1	34	55347	55347	ABHD10	ABHD10	218633_x_at
1	35	83451	83451	ABHD11	ABHD11	221927_s_at
1	36	171586	171586	ABHD3	ABHD3	213017_at
1	37	63874	63874	ABHD4	ABHD4	218581_at
1	38	79575	79575	ABHD8	ABHD8	219101_x_at
1	39	25890	25890	ABI3BP	ABI3BP	220518_at
1	40	25	25	ABL1	ABL1	202123_s_at
1	41	27	27	ABL2	ABL2	206411_s_at
1	42	22885	22885	ABLIM3	ABLIM3	205730_s_at
1	43	26	26	ABP1	ABP1	203559_s_at
1	44	29777	29777	ABT1	ABT1	218405_at
1	45	25841	25841	ABTB2	ABTB2	213497_at
1	46	80724	80724	ACAD10	ACAD10	219986_s_at
1	47	27034	27034	ACAD8	ACAD8	221669_s_at
1	48	34	34	ACADM	ACADM	202502_at
1	49	35	35	ACADS	ACADS	202366_at
1	50	36	36	ACADSB	ACADSB	205355_at
1	51	37	37	ACADVL	ACADVL	200710_at
1	52	38	38	ACAT1	ACAT1	205412_at
1	53	39	39	ACAT2	ACAT2	209608_s_at
1	54	79777	79777	ACBD4	ACBD4	219413_at
1	55	40	40	ACCN1	ACCN1	206690_at
1	56	9311	9311	ACCN3	ACCN3	207561_s_at
1	57	55515	55515	ACCN4	ACCN4	221226_s_at
1	58	65057	65057	ACD	ACD	204617_s_at
1	59	1636	1636	ACE	ACE	209749_s_at
1	60	22985	22985	ACIN1	ACIN1	201715_s_at
1	61	57001	57001	ACN9	ACN9	218981_at
1	62	48	48	ACO1	ACO1	207071_s_at
1	63	55856	55856	ACOT13	ACOT13	204565_at
1	64	10005	10005	ACOT8	ACOT8	204212_at
1	65	23597	23597	ACOT9	ACOT9	221641_s_at
1	66	8309	8309	ACOX2	ACOX2	205364_at
1	67	55289	55289	ACOXL	ACOXL	220845_at
1	68	53	53	ACP2	ACP2	202767_at
1	69	54	54	ACP5	ACP5	204638_at
1	70	51205	51205	ACP6	ACP6	218795_at
1	71	55	55	ACPP	ACPP	204393_s_at
1	72	49	49	ACR	ACR	207427_at
1	73	81616	81616	ACSBG2	ACSBG2	221716_s_at
1	74	80221	80221	ACSF2	ACSF2	218844_at
1	75	2182	2182	ACSL4	ACSL4	202422_s_at
1	76	51703	51703	ACSL5	ACSL5	218322_s_at
1	77	116285	116285	ACSM1	ACSM1	215432_at
1	78	79611	79611	ACSS3	ACSS3	219616_at
1	79	58	58	ACTA1	ACTA1	203872_at
1	80	70	70	ACTC1	ACTC1	205132_at
1	81	72	72	ACTG2	ACTG2	202274_at
1	82	86	86	ACTL6A	ACTL6A	202666_s_at
1	83	10881	10881	ACTL7A	ACTL7A	220501_at
1	84	10880	10880	ACTL7B	ACTL7B	220498_at
1	85	81569	81569	ACTL8	ACTL8	214957_at
1	86	89	89	ACTN3	ACTN3	206891_at
1	87	81	81	ACTN4	ACTN4	200601_at
1	88	55860	55860	ACTR10	ACTR10	222230_s_at
1	89	10120	10120	ACTR1B	ACTR1B	202135_s_at
1	90	57180	57180	ACTR3B	ACTR3B	218868_at
1	91	64431	64431	ACTR6	ACTR6	218395_at
1	92	93973	93973	ACTR8	ACTR8	218658_s_at
1	93	90	90	ACVR1	ACVR1	203935_at
1	94	92	92	ACVR2A	ACVR2A	205327_s_at
1	95	93	93	ACVR2B	ACVR2B	220028_at
1	96	94	94	ACVRL1	ACVRL1	210838_s_at
1	97	97	97	ACYP1	ACYP1	205260_s_at
1	98	98	98	ACYP2	ACYP2	206833_s_at
1	99	4185	4185	ADAM11	ADAM11	207880_at
1	100	8751	8751	ADAM15	ADAM15	217007_s_at
1	101	8749	8749	ADAM18	ADAM18	207597_at
1	102	2515	2515	ADAM2	ADAM2	207664_at
1	103	11086	11086	ADAM29	ADAM29	221337_s_at
1	104	11085	11085	ADAM30	ADAM30	221446_at
1	105	1587	1587	ADAM3A	ADAM3A	216276_s_at
1	106	8754	8754	ADAM9	ADAM9	202381_at
1	107	27299	27299	ADAMDEC1	ADAMDEC1	206134_at
1	108	9510	9510	ADAMTS1	ADAMTS1	222162_s_at
1	109	81792	81792	ADAMTS12	ADAMTS12	221421_s_at
1	110	11093	11093	ADAMTS13	ADAMTS13	220208_at
1	111	80070	80070	ADAMTS20	ADAMTS20	220717_at
1	112	9508	9508	ADAMTS3	ADAMTS3	214913_at
1	113	11096	11096	ADAMTS5	ADAMTS5	219935_at
1	114	11174	11174	ADAMTS6	ADAMTS6	220866_at
1	115	56999	56999	ADAMTS9	ADAMTS9	220287_at
1	116	9719	9719	ADAMTSL2	ADAMTSL2	206629_at
1	117	57188	57188	ADAMTSL3	ADAMTSL3	213974_at
1	118	54507	54507	ADAMTSL4	ADAMTSL4	220578_at
1	119	55803	55803	ADAP2	ADAP2	219358_s_at
1	120	103	103	ADAR	ADAR	201786_s_at
1	121	105	105	ADARB2	ADARB2	220648_at
1	122	23536	23536	ADAT1	ADAT1	219384_s_at
1	123	56997	56997	ADCK3	ADCK3	218168_s_at
1	124	79934	79934	ADCK4	ADCK4	220434_at
1	125	112	112	ADCY6	ADCY6	209195_s_at
1	126	113	113	ADCY7	ADCY7	203741_s_at
1	127	114	114	ADCY8	ADCY8	206811_at
1	128	116	116	ADCYAP1	ADCYAP1	206281_at
1	129	117	117	ADCYAP1R1	ADCYAP1R1	207151_at
1	130	124	124	ADH1A	ADH1A	207820_at
1	131	126	126	ADH1C	ADH1C	206262_at
1	132	131	131	ADH7	ADH7	210505_at
1	133	55256	55256	ADI1	ADI1	217761_at
1	134	9370	9370	ADIPOQ	ADIPOQ	207175_at
1	135	51094	51094	ADIPOR1	ADIPOR1	217748_at
1	136	79602	79602	ADIPOR2	ADIPOR2	201346_at
1	137	133	133	ADM	ADM	202912_at
1	138	79924	79924	ADM2	ADM2	220538_at
1	139	23394	23394	ADNP	ADNP	201773_at
1	140	136	136	ADORA2B	ADORA2B	205891_at
1	141	140	140	ADORA3	ADORA3	206171_at
1	142	83440	83440	ADPGK	ADPGK	220980_s_at
1	143	141	141	ADPRH	ADPRH	207863_at
1	144	147	147	ADRA1B	ADRA1B	207589_at
1	145	150	150	ADRA2A	ADRA2A	209869_at
1	146	151	151	ADRA2B	ADRA2B	208544_at
1	147	152	152	ADRA2C	ADRA2C	206128_at
1	148	153	153	ADRB1	ADRB1	208214_at
1	149	154	154	ADRB2	ADRB2	206170_at
1	150	11047	11047	ADRM1	ADRM1	201281_at
1	151	159	159	ADSS	ADSS	221761_at
1	152	165	165	AEBP1	AEBP1	201792_at
1	153	64782	64782	AEN	AEN	219361_s_at
1	154	166	166	AES	AES	217729_s_at
1	155	60312	60312	AFAP1	AFAP1	203563_at
1	156	27125	27125	AFF4	AFF4	219199_at
1	157	10939	10939	AFG3L2	AFG3L2	202486_at
1	158	173	173	AFM	AFM	206840_at
1	159	174	174	AFP	AFP	204694_at
1	160	54812	54812	AFTPH	AFTPH	217939_s_at
1	161	116987	116987	AGAP1	AGAP1	204066_s_at
1	162	79841	79841	AGBL2	AGBL2	220390_at
1	163	340351	340351	AGBL3	AGBL3	220649_at
1	164	60509	60509	AGBL5	AGBL5	218480_at
1	165	178	178	AGL	AGL	203566_s_at
1	166	79814	79814	AGMAT	AGMAT	219792_at
1	167	56894	56894	AGPAT3	AGPAT3	219723_x_at
1	168	56895	56895	AGPAT4	AGPAT4	219693_at
1	169	55326	55326	AGPAT5	AGPAT5	218096_at
1	170	8540	8540	AGPS	AGPS	205401_at
1	171	10551	10551	AGR2	AGR2	209173_at
1	172	181	181	AGRP	AGRP	207193_at
1	173	183	183	AGT	AGT	202834_at
1	174	64850	64850	AGXT2L1	AGXT2L1	221008_s_at
1	175	25909	25909	AHCTF1	AHCTF1	214766_s_at
1	176	191	191	AHCY	AHCY	200903_s_at
1	177	27245	27245	AHDC1	AHDC1	205002_at
1	178	113146	113146	AHNAK2	AHNAK2	212992_at
1	179	196	196	AHR	AHR	202820_at
1	180	10598	10598	AHSA1	AHSA1	201491_at
1	181	51327	51327	AHSP	AHSP	219672_at
1	182	57379	57379	AICDA	AICDA	219841_at
1	183	64853	64853	AIDA	AIDA	220199_s_at
1	184	9131	9131	AIFM1	AIFM1	205512_s_at
1	185	202	202	AIM1	AIM1	212543_at
1	186	9447	9447	AIM2	AIM2	206513_at
1	187	23746	23746	AIPL1	AIPL1	219977_at
1	188	326	326	AIRE	AIRE	208090_s_at
1	189	26289	26289	AK5	AK5	219308_s_at
1	190	9590	9590	AKAP12	AKAP12	210517_s_at
1	191	10566	10566	AKAP3	AKAP3	207344_at
1	192	8852	8852	AKAP4	AKAP4	207019_s_at
1	193	9495	9495	AKAP5	AKAP5	207800_at
1	194	79647	79647	AKIRIN1	AKIRIN1	217893_s_at
1	195	10327	10327	AKR1A1	AKR1A1	201900_s_at
1	196	231	231	AKR1B1	AKR1B1	201272_at
1	197	57016	57016	AKR1B10	AKR1B10	206561_s_at
1	198	8644	8644	AKR1C3	AKR1C3	209160_at
1	199	1109	1109	AKR1C4	AKR1C4	210558_at
1	200	6718	6718	AKR1D1	AKR1D1	207102_at
1	201	207	207	AKT1	AKT1	207163_s_at
1	202	64400	64400	AKTIP	AKTIP	218373_at
1	203	211	211	ALAS1	ALAS1	205633_s_at
1	204	212	212	ALAS2	ALAS2	211560_s_at
1	205	213	213	ALB	ALB	211298_s_at
1	206	5832	5832	ALDH18A1	ALDH18A1	217791_s_at
1	207	216	216	ALDH1A1	ALDH1A1	212224_at
1	208	220	220	ALDH1A3	ALDH1A3	203180_at
1	209	217	217	ALDH2	ALDH2	201425_at
1	210	218	218	ALDH3A1	ALDH3A1	205623_at
1	211	64577	64577	ALDH8A1	ALDH8A1	220148_at
1	212	223	223	ALDH9A1	ALDH9A1	201612_at
1	213	228	228	ALDOAP2	ALDOAP2	211617_at
1	214	230	230	ALDOC	ALDOC	202022_at
1	215	79087	79087	ALG12	ALG12	218444_at
1	216	10195	10195	ALG3	ALG3	207396_s_at
1	217	29880	29880	ALG5	ALG5	218203_at
1	218	29929	29929	ALG6	ALG6	219649_at
1	219	79053	79053	ALG8	ALG8	203545_at
1	220	8846	8846	ALKBH1	ALKBH1	205621_at
1	221	54784	54784	ALKBH4	ALKBH4	222228_s_at
1	222	55821	55821	ALLC	ALLC	220365_at
1	223	239	239	ALOX12	ALOX12	207206_s_at
1	224	242	242	ALOX12B	ALOX12B	207381_at
1	225	245	245	ALOX12P2	ALOX12P2	214340_at
1	226	246	246	ALOX15	ALOX15	207328_at
1	227	247	247	ALOX15B	ALOX15B	206714_at
1	228	241	241	ALOX5AP	ALOX5AP	204174_at
1	229	80216	80216	ALPK1	ALPK1	207133_x_at
1	230	57538	57538	ALPK3	ALPK3	214846_s_at
1	231	249	249	ALPL	ALPL	215783_s_at
1	232	259173	259173	ALS2CL	ALS2CL	222333_at
1	233	79800	79800	ALS2CR8	ALS2CR8	219834_at
1	234	8092	8092	ALX1	ALX1	206837_at
1	235	257	257	ALX3	ALX3	207690_at
1	236	60529	60529	ALX4	ALX4	208330_at
1	237	258	258	AMBN	AMBN	221114_at
1	238	51005	51005	AMDHD2	AMDHD2	219082_at
1	239	265	265	AMELX	AMELX	208410_x_at
1	240	266	266	AMELY	AMELY	208220_x_at
1	241	268	268	AMH	AMH	206516_at
1	242	269	269	AMHR2	AMHR2	206892_at
1	243	347902	347902	AMIGO2	AMIGO2	222108_at
1	244	9949	9949	AMMECR1	AMMECR1	204976_s_at
1	245	81693	81693	AMN	AMN	220989_s_at
1	246	154796	154796	AMOT	AMOT	209521_s_at
1	247	51421	51421	AMOTL2	AMOTL2	203002_at
1	248	270	270	AMPD1	AMPD1	206121_at
1	249	271	271	AMPD2	AMPD2	212360_at
1	250	273	273	AMPH	AMPH	205257_s_at
1	251	275	275	AMT	AMT	204294_at
1	252	51321	51321	AMZ2	AMZ2	218167_at
1	253	64682	64682	ANAPC1	ANAPC1	218575_at
1	254	10393	10393	ANAPC10	ANAPC10	207845_s_at
1	255	29882	29882	ANAPC2	ANAPC2	218555_at
1	256	283	283	ANG	ANG	205141_at
1	257	51378	51378	ANGPT4	ANGPT4	221134_at
1	258	27329	27329	ANGPTL3	ANGPTL3	219803_at
1	259	51129	51129	ANGPTL4	ANGPTL4	221009_s_at
1	260	10218	10218	ANGPTL7	ANGPTL7	206423_at
1	261	51479	51479	ANKFY1	ANKFY1	219868_s_at
1	262	56172	56172	ANKH	ANKH	220076_at
1	263	57037	57037	ANKMY2	ANKMY2	212798_s_at
1	264	57763	57763	ANKRA2	ANKRA2	218769_s_at
1	265	27063	27063	ANKRD1	ANKRD1	206029_at
1	266	55608	55608	ANKRD10	ANKRD10	218093_s_at
1	267	29123	29123	ANKRD11	ANKRD11	219437_s_at
1	268	26057	26057	ANKRD17	ANKRD17	212211_at
1	269	26287	26287	ANKRD2	ANKRD2	221232_s_at
1	270	84079	84079	ANKRD27	ANKRD27	221522_at
1	271	23243	23243	ANKRD28	ANKRD28	213035_at
1	272	390616	390616	ANKRD34C	ANKRD34C	216073_at
1	273	375248	375248	ANKRD36	ANKRD36	214723_x_at
1	274	57730	57730	ANKRD36B	ANKRD36B	220940_at
1	275	645784	645784	ANKRD36BP2	ANKRD36BP2	216686_at
1	276	91369	91369	ANKRD40	ANKRD40	211717_at
1	277	157567	157567	ANKRD46	ANKRD46	212731_at
1	278	54851	54851	ANKRD49	ANKRD49	219069_at
1	279	63926	63926	ANKRD5	ANKRD5	220144_s_at
1	280	79998	79998	ANKRD53	ANKRD53	215759_at
1	281	79722	79722	ANKRD55	ANKRD55	220112_at
1	282	65124	65124	ANKRD57	ANKRD57	219496_at
1	283	56311	56311	ANKRD7	ANKRD7	206112_at
1	284	23294	23294	ANKS1A	ANKS1A	212747_at
1	285	56899	56899	ANKS1B	ANKS1B	219989_s_at
1	286	55139	55139	ANKZF1	ANKZF1	218274_s_at
1	287	55107	55107	ANO1	ANO1	218804_at
1	288	55129	55129	ANO10	ANO10	218910_at
1	289	57101	57101	ANO2	ANO2	220111_s_at
1	290	63982	63982	ANO3	ANO3	215241_at
1	291	23520	23520	ANP32C	ANP32C	208538_at
1	292	290	290	ANPEP	ANPEP	202888_s_at
1	293	301	301	ANXA1	ANXA1	201012_at
1	294	11199	11199	ANXA10	ANXA10	210143_at
1	295	312	312	ANXA13	ANXA13	208323_s_at
1	296	303	303	ANXA2P1	ANXA2P1	210876_at
1	297	304	304	ANXA2P2	ANXA2P2	208816_x_at
1	298	305	305	ANXA2P3	ANXA2P3	211241_at
1	299	306	306	ANXA3	ANXA3	209369_at
1	300	308	308	ANXA5	ANXA5	200782_at
1	301	309	309	ANXA6	ANXA6	200982_s_at
1	302	313	313	AOAH	AOAH	205639_at
1	303	314	314	AOC2	AOC2	207064_s_at
1	304	8639	8639	AOC3	AOC3	204894_s_at
1	305	55435	55435	AP1AR	AP1AR	219023_at
1	306	162	162	AP1B1	AP1B1	205423_at
1	307	164	164	AP1G1	AP1G1	203350_at
1	308	8906	8906	AP1G2	AP1G2	201613_s_at
1	309	1173	1173	AP2M1	AP2M1	200613_at
1	310	8120	8120	AP3B2	AP3B2	205678_at
1	311	10947	10947	AP3M2	AP3M2	203410_at
1	312	1176	1176	AP3S1	AP3S1	202442_at
1	313	9179	9179	AP4M1	AP4M1	209837_at
1	314	320	320	APBA1	APBA1	206679_at
1	315	322	322	APBB1	APBB1	202652_at
1	316	54518	54518	APBB1IP	APBB1IP	219994_at
1	317	10307	10307	APBB3	APBB3	204650_s_at
1	318	325	325	APCS	APCS	206350_at
1	319	327	327	APEH	APEH	201284_s_at
1	320	328	328	APEX1	APEX1	210027_s_at
1	321	27301	27301	APEX2	APEX2	204408_at
1	322	51107	51107	APH1A	APH1A	218389_s_at
1	323	83464	83464	APH1B	APH1B	221036_s_at
1	324	51074	51074	APIP	APIP	218698_at
1	325	378708	378708	APITD1	APITD1	213454_at
1	326	187	187	APLNR	APLNR	213592_at
1	327	333	333	APLP1	APLP1	209462_at
1	328	337	337	APOA4	APOA4	206894_at
1	329	338	338	APOB	APOB	205108_s_at
1	330	55911	55911	APOB48R	APOB48R	220023_at
1	331	339	339	APOBEC1	APOBEC1	207158_at
1	332	10930	10930	APOBEC2	APOBEC2	206160_at
1	333	200315	200315	APOBEC3A	APOBEC3A	210873_x_at
1	334	9582	9582	APOBEC3B	APOBEC3B	206632_s_at
1	335	27350	27350	APOBEC3C	APOBEC3C	209584_x_at
1	336	344	344	APOC2	APOC2	204561_x_at
1	337	345	345	APOC3	APOC3	205820_s_at
1	338	346	346	APOC4	APOC4	206738_at
1	339	347	347	APOD	APOD	201525_at
1	340	319	319	APOF	APOF	207262_at
1	341	350	350	APOH	APOH	205216_s_at
1	342	8542	8542	APOL1	APOL1	209546_s_at
1	343	80833	80833	APOL3	APOL3	221087_s_at
1	344	80831	80831	APOL5	APOL5	220478_at
1	345	80830	80830	APOL6	APOL6	219716_at
1	346	81575	81575	APOLD1	APOLD1	221031_s_at
1	347	79135	79135	APOO	APOO	221620_s_at
1	348	26060	26060	APPL1	APPL1	218158_s_at
1	349	55198	55198	APPL2	APPL2	218218_at
1	350	54840	54840	APTX	APTX	218527_at
1	351	359	359	AQP2	AQP2	206672_at
1	352	362	362	AQP5	AQP5	213611_at
1	353	364	364	AQP7	AQP7	206955_at
1	354	343	343	AQP8	AQP8	206784_at
1	355	366	366	AQP9	AQP9	205568_at
1	356	369	369	ARAF	ARAF	201895_at
1	357	64411	64411	ARAP3	ARAP3	218950_at
1	358	23237	23237	ARC	ARC	210090_at
1	359	372	372	ARCN1	ARCN1	201176_s_at
1	360	381	381	ARF5	ARF5	201526_at
1	361	55738	55738	ARFGAP1	ARFGAP1	217888_s_at
1	362	84364	84364	ARFGAP2	ARFGAP2	211975_at
1	363	26286	26286	ARFGAP3	ARFGAP3	202211_at
1	364	23647	23647	ARFIP2	ARFIP2	202109_at
1	365	383	383	ARG1	ARG1	206177_s_at
1	366	55082	55082	ARGLU1	ARGLU1	218067_s_at
1	367	79658	79658	ARHGAP10	ARHGAP10	219431_at
1	368	9824	9824	ARHGAP11A	ARHGAP11A	204492_at
1	369	94134	94134	ARHGAP12	ARHGAP12	207606_s_at
1	370	55843	55843	ARHGAP15	ARHGAP15	218870_at
1	371	55114	55114	ARHGAP17	ARHGAP17	218076_s_at
1	372	58504	58504	ARHGAP22	ARHGAP22	206298_at
1	373	83478	83478	ARHGAP24	ARHGAP24	221030_s_at
1	374	9411	9411	ARHGAP29	ARHGAP29	203910_at
1	375	393	393	ARHGAP4	ARHGAP4	204425_at
1	376	394	394	ARHGAP5	ARHGAP5	217936_at
1	377	397	397	ARHGDIB	ARHGDIB	201288_at
1	378	398	398	ARHGDIG	ARHGDIG	206888_s_at
1	379	9138	9138	ARHGEF1	ARHGEF1	203055_s_at
1	380	55160	55160	ARHGEF10L	ARHGEF10L	221656_s_at
1	381	27237	27237	ARHGEF16	ARHGEF16	208009_s_at
1	382	9828	9828	ARHGEF17	ARHGEF17	203756_at
1	383	23370	23370	ARHGEF18	ARHGEF18	213039_at
1	384	26084	26084	ARHGEF26	ARHGEF26	222121_at
1	385	50650	50650	ARHGEF3	ARHGEF3	218501_at
1	386	54848	54848	ARHGEF38	ARHGEF38	221119_at
1	387	7984	7984	ARHGEF5	ARHGEF5	204765_at
1	388	9459	9459	ARHGEF6	ARHGEF6	209539_at
1	389	1820	1820	ARID3A	ARID3A	205865_at
1	390	10620	10620	ARID3B	ARID3B	218964_at
1	391	5926	5926	ARID4A	ARID4A	205062_x_at
1	392	10865	10865	ARID5A	ARID5A	213138_at
1	393	84159	84159	ARID5B	ARID5B	212614_at
1	394	80117	80117	ARL14	ARL14	220468_at
1	395	54622	54622	ARL15	ARL15	219842_at
1	396	402	402	ARL2	ARL2	202564_x_at
1	397	10124	10124	ARL4A	ARL4A	205020_s_at
1	398	26225	26225	ARL5A	ARL5A	218150_at
1	399	23204	23204	ARL6IP1	ARL6IP1	211935_at
1	400	55207	55207	ARL8B	ARL8B	217852_s_at
1	401	55156	55156	ARMC1	ARMC1	218185_s_at
1	402	55130	55130	ARMC4	ARMC4	221077_at
1	403	93436	93436	ARMC6	ARMC6	221758_at
1	404	79637	79637	ARMC7	ARMC7	219096_at
1	405	51309	51309	ARMCX1	ARMCX1	218694_at
1	406	9823	9823	ARMCX2	ARMCX2	203404_at
1	407	51566	51566	ARMCX3	ARMCX3	217858_s_at
1	408	100131755	100131755	ARMCX4	ARMCX4	207799_x_at
1	409	64860	64860	ARMCX5	ARMCX5	219335_at
1	410	54470	54470	ARMCX6	ARMCX6	214749_s_at
1	411	9915	9915	ARNT2	ARNT2	202986_at
1	412	56938	56938	ARNTL2	ARNTL2	220658_s_at
1	413	10552	10552	ARPC1A	ARPC1A	200950_at
1	414	10095	10095	ARPC1B	ARPC1B	201954_at
1	415	10094	10094	ARPC3	ARPC3	208736_at
1	416	10092	10092	ARPC5	ARPC5	211963_s_at
1	417	81873	81873	ARPC5L	ARPC5L	220966_x_at
1	418	10777	10777	ARPP21	ARPP21	220359_s_at
1	419	407	407	ARR3	ARR3	207136_at
1	420	408	408	ARRB1	ARRB1	218832_x_at
1	421	409	409	ARRB2	ARRB2	203388_at
1	422	410	410	ARSA	ARSA	204443_at
1	423	411	411	ARSB	ARSB	206129_s_at
1	424	415	415	ARSE	ARSE	205894_at
1	425	416	416	ARSF	ARSF	214490_at
1	426	79642	79642	ARSJ	ARSJ	219973_at
1	427	417	417	ART1	ART1	207919_at
1	428	419	419	ART3	ART3	210147_at
1	429	420	420	ART4	ART4	207220_at
1	430	50807	50807	ASAP1	ASAP1	221039_s_at
1	431	29065	29065	ASAP1-IT	ASAP1-IT	220694_at
1	432	8853	8853	ASAP2	ASAP2	206414_s_at
1	433	79754	79754	ASB13	ASB13	218862_at
1	434	140459	140459	ASB6	ASB6	221657_s_at
1	435	140460	140460	ASB7	ASB7	219996_at
1	436	140461	140461	ASB8	ASB8	218841_at
1	437	140462	140462	ASB9	ASB9	205673_s_at
1	438	51008	51008	ASCC1	ASCC1	219336_s_at
1	439	84164	84164	ASCC2	ASCC2	215684_s_at
1	440	10973	10973	ASCC3	ASCC3	212815_at
1	441	430	430	ASCL2	ASCL2	207607_at
1	442	56676	56676	ASCL3	ASCL3	221161_at
1	443	55723	55723	ASF1B	ASF1B	218115_at
1	444	432	432	ASGR1	ASGR1	206743_s_at
1	445	433	433	ASGR2	ASGR2	206130_s_at
1	446	55870	55870	ASH1L	ASH1L	218554_s_at
1	447	9070	9070	ASH2L	ASH2L	209517_s_at
1	448	434	434	ASIP	ASIP	214498_at
1	449	435	435	ASL	ASL	204608_at
1	450	80161	80161	ASMTL-AS	ASMTL-AS	207288_at
1	451	439	439	ASNA1	ASNA1	202024_at
1	452	440	440	ASNS	ASNS	205047_s_at
1	453	54529	54529	ASNSD1	ASNSD1	217987_at
1	454	443	443	ASPA	ASPA	206030_at
1	455	253982	253982	ASPHD1	ASPHD1	214993_at
1	456	259266	259266	ASPM	ASPM	219918_s_at
1	457	54829	54829	ASPN	ASPN	219087_at
1	458	79058	79058	ASPSCR1	ASPSCR1	218908_at
1	459	80150	80150	ASRGL1	ASRGL1	218857_s_at
1	460	445	445	ASS1	ASS1	207076_s_at
1	461	28990	28990	ASTE1	ASTE1	221135_s_at
1	462	460	460	ASTN1	ASTN1	213197_at
1	463	55252	55252	ASXL2	ASXL2	218659_at
1	464	29028	29028	ATAD2	ATAD2	218782_s_at
1	465	54454	54454	ATAD2B	ATAD2B	213387_at
1	466	55210	55210	ATAD3A	ATAD3A	219068_x_at
1	467	79915	79915	ATAD5	ATAD5	220223_at
1	468	79969	79969	ATAT1	ATAT1	218874_s_at
1	469	466	466	ATF1	ATF1	222103_at
1	470	467	467	ATF3	ATF3	202672_s_at
1	471	468	468	ATF4	ATF4	200779_at
1	472	11016	11016	ATF7	ATF7	206684_s_at
1	473	80063	80063	ATF7IP2	ATF7IP2	219870_at
1	474	83734	83734	ATG10	ATG10	207774_at
1	475	22863	22863	ATG14	ATG14	204568_at
1	476	55054	55054	ATG16L1	ATG16L1	220521_s_at
1	477	23130	23130	ATG2A	ATG2A	213300_at
1	478	55102	55102	ATG2B	ATG2B	219164_s_at
1	479	115201	115201	ATG4A	ATG4A	213115_at
1	480	10533	10533	ATG7	ATG7	218673_s_at
1	481	79065	79065	ATG9A	ATG9A	202492_at
1	482	80162	80162	ATHL1	ATHL1	219359_at
1	483	471	471	ATIC	ATIC	208758_at
1	484	474	474	ATOH1	ATOH1	221336_at
1	485	475	475	ATOX1	ATOX1	203454_s_at
1	486	57205	57205	ATP10D	ATP10D	213238_at
1	487	23200	23200	ATP11B	ATP11B	212536_at
1	488	479	479	ATP12A	ATP12A	207367_at
1	489	57130	57130	ATP13A1	ATP13A1	218052_s_at
1	490	23400	23400	ATP13A2	ATP13A2	218608_at
1	491	476	476	ATP1A1	ATP1A1	220948_s_at
1	492	478	478	ATP1A3	ATP1A3	214432_at
1	493	482	482	ATP1B2	ATP1B2	204311_at
1	494	483	483	ATP1B3	ATP1B3	208836_at
1	495	23439	23439	ATP1B4	ATP1B4	220556_at
1	496	487	487	ATP2A1	ATP2A1	205444_at
1	497	495	495	ATP4A	ATP4A	207139_at
1	498	496	496	ATP4B	ATP4B	207546_at
1	499	498	498	ATP5A1	ATP5A1	213738_s_at
1	500	506	506	ATP5B	ATP5B	201322_at
1	501	514	514	ATP5E	ATP5E	217801_at
1	502	515	515	ATP5F1	ATP5F1	211755_s_at
1	503	516	516	ATP5G1	ATP5G1	208972_s_at
1	504	10476	10476	ATP5H	ATP5H	210149_s_at
1	505	522	522	ATP5J	ATP5J	202325_s_at
1	506	9551	9551	ATP5J2	ATP5J2	202961_s_at
1	507	537	537	ATP6AP1	ATP6AP1	207809_s_at
1	508	50617	50617	ATP6V0A4	ATP6V0A4	220197_at
1	509	533	533	ATP6V0B	ATP6V0B	200078_s_at
1	510	9114	9114	ATP6V0D1	ATP6V0D1	212041_at
1	511	155066	155066	ATP6V0E2	ATP6V0E2	213587_s_at
1	512	525	525	ATP6V1B1	ATP6V1B1	205473_at
1	513	526	526	ATP6V1B2	ATP6V1B2	201089_at
1	514	529	529	ATP6V1E1	ATP6V1E1	208678_at
1	515	9296	9296	ATP6V1F	ATP6V1F	201527_at
1	516	9550	9550	ATP6V1G1	ATP6V1G1	208737_at
1	517	51606	51606	ATP6V1H	ATP6V1H	221504_s_at
1	518	540	540	ATP7B	ATP7B	204624_at
1	519	5205	5205	ATP8B1	ATP8B1	214594_x_at
1	520	57198	57198	ATP8B2	ATP8B2	216873_s_at
1	521	148229	148229	ATP8B3	ATP8B3	215319_at
1	522	79895	79895	ATP8B4	ATP8B4	220416_at
1	523	93974	93974	ATPIF1	ATPIF1	218671_s_at
1	524	6311	6311	ATXN2	ATXN2	202622_s_at
1	525	92552	92552	ATXN3L	ATXN3L	216539_at
1	526	6315	6315	ATXN8OS	ATXN8OS	216404_at
1	527	549	549	AUH	AUH	205052_at
1	528	550	550	AUP1	AUP1	220525_s_at
1	529	54998	54998	AURKAIP1	AURKAIP1	218580_x_at
1	530	9212	9212	AURKB	AURKB	209464_at
1	531	6795	6795	AURKC	AURKC	211107_s_at
1	532	26053	26053	AUTS2	AUTS2	212599_at
1	533	57099	57099	AVEN	AVEN	219366_at
1	534	551	551	AVP	AVP	207848_at
1	535	60370	60370	AVPI1	AVPI1	218631_at
1	536	553	553	AVPR1B	AVPR1B	208260_at
1	537	8312	8312	AXIN1	AXIN1	212849_at
1	538	646282	646282	AZGP1P1	AZGP1P1	217013_at
1	539	22994	22994	AZI1	AZI1	214742_at
1	540	64343	64343	AZI2	AZI2	218043_s_at
1	541	566	566	AZU1	AZU1	214575_s_at
1	542	8708	8708	B3GALT1	B3GALT1	220829_s_at
1	543	8705	8705	B3GALT4	B3GALT4	210205_at
1	544	10317	10317	B3GALT5	B3GALT5	206947_at
1	545	27087	27087	B3GAT1	B3GAT1	219521_at
1	546	11041	11041	B3GNT1	B3GNT1	203188_at
1	547	10678	10678	B3GNT2	B3GNT2	219326_s_at
1	548	10331	10331	B3GNT3	B3GNT3	204856_at
1	549	79369	79369	B3GNT4	B3GNT4	221240_s_at
1	550	2583	2583	B4GALNT1	B4GALNT1	206435_at
1	551	8704	8704	B4GALT2	B4GALT2	209413_at
1	552	8703	8703	B4GALT3	B4GALT3	210243_s_at
1	553	80776	80776	B9D2	B9D2	219766_at
1	554	79870	79870	BAALC	BAALC	218899_s_at
1	555	570	570	BAAT	BAAT	206913_at
1	556	23621	23621	BACE1	BACE1	217904_s_at
1	557	25825	25825	BACE2	BACE2	217867_x_at
1	558	60468	60468	BACH2	BACH2	221234_s_at
1	559	9532	9532	BAG2	BAG2	209406_at
1	560	9531	9531	BAG3	BAG3	217911_s_at
1	561	9530	9530	BAG4	BAG4	219624_at
1	562	574	574	BAGE	BAGE	207712_at
1	563	57597	57597	BAHCC1	BAHCC1	219218_at
1	564	22893	22893	BAHD1	BAHD1	203051_at
1	565	575	575	BAI1	BAI1	206083_at
1	566	576	576	BAI2	BAI2	204966_at
1	567	80115	80115	BAIAP2L2	BAIAP2L2	221178_at
1	568	578	578	BAK1	BAK1	203728_at
1	569	25805	25805	BAMBI	BAMBI	203304_at
1	570	8815	8815	BANF1	BANF1	210125_s_at
1	571	55024	55024	BANK1	BANK1	219667_s_at
1	572	54971	54971	BANP	BANP	219966_x_at
1	573	8314	8314	BAP1	BAP1	201419_at
1	574	580	580	BARD1	BARD1	205345_at
1	575	56033	56033	BARX1	BARX1	219845_at
1	576	8538	8538	BARX2	BARX2	210419_at
1	577	10409	10409	BASP1	BASP1	202391_at
1	578	10538	10538	BATF	BATF	205965_at
1	579	55509	55509	BATF3	BATF3	220358_at
1	580	27113	27113	BBC3	BBC3	211692_s_at
1	581	8424	8424	BBOX1	BBOX1	205363_at
1	582	582	582	BBS1	BBS1	218471_s_at
1	583	79738	79738	BBS10	BBS10	219487_at
1	584	55212	55212	BBS7	BBS7	219688_at
1	585	10134	10134	BCAP31	BCAP31	200837_at
1	586	8412	8412	BCAR3	BCAR3	204032_at
1	587	8537	8537	BCAS1	BCAS1	204378_at
1	588	10286	10286	BCAS2	BCAS2	203053_at
1	589	54828	54828	BCAS3	BCAS3	220488_s_at
1	590	55653	55653	BCAS4	BCAS4	220588_at
1	591	56647	56647	BCCIP	BCCIP	218264_at
1	592	590	590	BCHE	BCHE	205433_at
1	593	593	593	BCKDHA	BCKDHA	202331_at
1	594	10295	10295	BCKDK	BCKDK	202030_at
1	595	8915	8915	BCL10	BCL10	205263_at
1	596	64919	64919	BCL11B	BCL11B	219528_s_at
1	597	597	597	BCL2A1	BCL2A1	205681_at
1	598	10017	10017	BCL2L10	BCL2L10	221320_at
1	599	23786	23786	BCL2L13	BCL2L13	217955_at
1	600	79370	79370	BCL2L14	BCL2L14	221241_s_at
1	601	599	599	BCL2L2	BCL2L2	209311_at
1	602	9275	9275	BCL7B	BCL7B	202518_at
1	603	9274	9274	BCL7C	BCL7C	219072_at
1	604	607	607	BCL9	BCL9	204129_at
1	605	53630	53630	BCMO1	BCMO1	220087_at
1	606	54880	54880	BCOR	BCOR	219433_at
1	607	63035	63035	BCORL1	BCORL1	219444_at
1	608	617	617	BCS1L	BCS1L	207618_s_at
1	609	622	622	BDH1	BDH1	211715_s_at
1	610	56898	56898	BDH2	BDH2	218285_s_at
1	611	623	623	BDKRB1	BDKRB1	207510_at
1	612	624	624	BDKRB2	BDKRB2	205870_at
1	613	627	627	BDNF	BDNF	206382_s_at
1	614	146227	146227	BEAN1	BEAN1	214068_at
1	615	57596	57596	BEGAIN	BEGAIN	220795_s_at
1	616	79656	79656	BEND5	BEND5	219670_at
1	617	7439	7439	BEST1	BEST1	207671_s_at
1	618	54831	54831	BEST2	BEST2	207432_at
1	619	10282	10282	BET1	BET1	202710_at
1	620	51272	51272	BET1L	BET1L	220470_at
1	621	55859	55859	BEX1	BEX1	218332_at
1	622	56271	56271	BEX4	BEX4	215440_s_at
1	623	51283	51283	BFAR	BFAR	218056_at
1	624	631	631	BFSP1	BFSP1	206746_at
1	625	8419	8419	BFSP2	BFSP2	207399_at
1	626	80823	80823	BHLHB9	BHLHB9	213709_at
1	627	79365	79365	BHLHE41	BHLHE41	221530_s_at
1	628	635	635	BHMT	BHMT	206119_at
1	629	23743	23743	BHMT2	BHMT2	219902_at
1	630	638	638	BIK	BIK	205780_at
1	631	51411	51411	BIN2	BIN2	219191_s_at
1	632	55909	55909	BIN3	BIN3	222199_s_at
1	633	329	329	BIRC2	BIRC2	202076_at
1	634	330	330	BIRC3	BIRC3	210538_s_at
1	635	79444	79444	BIRC7	BIRC7	220451_s_at
1	636	10904	10904	BLCAP	BLCAP	201032_at
1	637	641	641	BLM	BLM	205733_at
1	638	642	642	BLMH	BLMH	202179_at
1	639	29760	29760	BLNK	BLNK	207655_s_at
1	640	2647	2647	BLOC1S1	BLOC1S1	202592_at
1	641	645	645	BLVRB	BLVRB	202201_at
1	642	648	648	BMI1	BMI1	202265_at
1	643	27302	27302	BMP10	BMP10	208292_at
1	644	9210	9210	BMP15	BMP15	221332_at
1	645	651	651	BMP3	BMP3	208244_at
1	646	652	652	BMP4	BMP4	211518_s_at
1	647	658	658	BMPR1B	BMPR1B	210523_at
1	648	9790	9790	BMS1	BMS1	203082_at
1	649	660	660	BMX	BMX	206464_at
1	650	646	646	BNC1	BNC1	206581_at
1	651	54796	54796	BNC2	BNC2	220272_at
1	652	663	663	BNIP2	BNIP2	209308_s_at
1	653	666	666	BOK	BOK	221454_at
1	654	51027	51027	BOLA1	BOLA1	219345_at
1	655	60467	60467	BPESC1	BPESC1	220772_at
1	656	669	669	BPGM	BPGM	203502_at
1	657	670	670	BPHL	BPHL	205750_at
1	658	671	671	BPI	BPI	205557_at
1	659	10380	10380	BPNT1	BPNT1	219391_at
1	660	9083	9083	BPY2	BPY2	208331_at
1	661	673	673	BRAF	BRAF	206044_s_at
1	662	29117	29117	BRD7	BRD7	221776_s_at
1	663	23629	23629	BRD7P3	BRD7P3	221093_at
1	664	65980	65980	BRD9	BRD9	220155_s_at
1	665	676	676	BRDT	BRDT	206787_at
1	666	83990	83990	BRIP1	BRIP1	221703_at
1	667	55299	55299	BRIX1	BRIX1	219177_at
1	668	25855	25855	BRMS1	BRMS1	215631_s_at
1	669	25874	25874	BRP44	BRP44	202427_s_at
1	670	51660	51660	BRP44L	BRP44L	218024_at
1	671	7862	7862	BRPF1	BRPF1	204481_at
1	672	680	680	BRS3	BRS3	207369_at
1	673	9024	9024	BRSK2	BRSK2	215010_s_at
1	674	26580	26580	BSCL2	BSCL2	208906_at
1	675	682	682	BSG	BSG	208677_s_at
1	676	8927	8927	BSN	BSN	204586_at
1	677	54836	54836	BSPRY	BSPRY	218792_s_at
1	678	683	683	BST1	BST1	205715_at
1	679	684	684	BST2	BST2	201641_at
1	680	9044	9044	BTAF1	BTAF1	209430_at
1	681	53339	53339	BTBD1	BTBD1	217945_at
1	682	643376	643376	BTBD18	BTBD18	215349_at
1	683	55643	55643	BTBD2	BTBD2	207722_s_at
1	684	22903	22903	BTBD3	BTBD3	202946_s_at
1	685	685	685	BTC	BTC	207326_at
1	686	690	690	BTF3P11	BTF3P11	208529_at
1	687	54766	54766	BTG4	BTG4	220766_at
1	688	695	695	BTK	BTK	205504_at
1	689	696	696	BTN1A1	BTN1A1	207395_at
1	690	54718	54718	BTN2A3	BTN2A3	208585_at
1	691	56244	56244	BTNL2	BTNL2	221457_s_at
1	692	10917	10917	BTNL3	BTNL3	217207_s_at
1	693	79908	79908	BTNL8	BTNL8	220421_at
1	694	701	701	BUB1B	BUB1B	203755_at
1	695	705	705	BYSL	BYSL	203612_at
1	696	9256	9256	BZRAP1	BZRAP1	205839_s_at
1	697	28969	28969	BZW2	BZW2	217809_at
1	698	55853	55853	C10orf110	C10orf110	220703_at
1	699	10974	10974	C10orf116	C10orf116	203571_s_at
1	700	55088	55088	C10orf118	C10orf118	219844_at
1	701	79892	79892	C10orf119	C10orf119	217905_at
1	702	54906	54906	C10orf18	C10orf18	218331_s_at
1	703	56652	56652	C10orf2	C10orf2	218590_at
1	704	54838	54838	C10orf26	C10orf26	202808_at
1	705	27291	27291	C10orf28	C10orf28	210455_at
1	706	80195	80195	C10orf57	C10orf57	218174_s_at
1	707	79741	79741	C10orf68	C10orf68	220749_at
1	708	196740	196740	C10orf72	C10orf72	213381_at
1	709	80217	80217	C10orf79	C10orf79	220919_s_at
1	710	79949	79949	C10orf81	C10orf81	219857_at
1	711	63877	63877	C10orf84	C10orf84	218390_s_at
1	712	80007	80007	C10orf88	C10orf88	219240_s_at
1	713	54777	54777	C10orf92	C10orf92	220539_at
1	714	79946	79946	C10orf95	C10orf95	220152_at
1	715	64776	64776	C11orf1	C11orf1	218925_s_at
1	716	746	746	C11orf10	C11orf10	218213_s_at
1	717	56673	56673	C11orf16	C11orf16	220344_at
1	718	738	738	C11orf2	C11orf2	217969_at
1	719	25858	25858	C11orf20	C11orf20	219883_at
1	720	29125	29125	C11orf21	C11orf21	220560_at
1	721	56946	56946	C11orf30	C11orf30	219012_s_at
1	722	25758	25758	C11orf41	C11orf41	214772_at
1	723	79081	79081	C11orf48	C11orf48	221637_s_at
1	724	79096	79096	C11orf49	C11orf49	203257_s_at
1	725	25906	25906	C11orf51	C11orf51	204218_at
1	726	55216	55216	C11orf57	C11orf57	218314_s_at
1	727	79684	79684	C11orf61	C11orf61	221208_s_at
1	728	79864	79864	C11orf63	C11orf63	220141_at
1	729	83638	83638	C11orf68	C11orf68	221534_at
1	730	54494	54494	C11orf71	C11orf71	218789_s_at
1	731	51501	51501	C11orf73	C11orf73	219979_s_at
1	732	56935	56935	C11orf75	C11orf75	219806_s_at
1	733	79703	79703	C11orf80	C11orf80	204922_at
1	734	65998	65998	C11orf95	C11orf95	218641_at
1	735	60314	60314	C12orf10	C12orf10	218220_at
1	736	55726	55726	C12orf11	C12orf11	221652_s_at
1	737	29902	29902	C12orf24	C12orf24	204521_at
1	738	91298	91298	C12orf29	C12orf29	213701_at
1	739	55196	55196	C12orf35	C12orf35	218614_at
1	740	80763	80763	C12orf39	C12orf39	221067_s_at
1	741	57102	57102	C12orf4	C12orf4	218374_s_at
1	742	54934	54934	C12orf41	C12orf41	221821_s_at
1	743	64897	64897	C12orf43	C12orf43	219022_at
1	744	60673	60673	C12orf44	C12orf44	218214_at
1	745	55010	55010	C12orf48	C12orf48	220060_s_at
1	746	79794	79794	C12orf49	C12orf49	218867_s_at
1	747	57103	57103	C12orf5	C12orf5	219099_at
1	748	283450	283450	C12orf51	C12orf51	211034_s_at
1	749	57213	57213	C13orf1	C13orf1	214668_at
1	750	28984	28984	C13orf15	C13orf15	218723_s_at
1	751	80209	80209	C13orf23	C13orf23	218420_s_at
1	752	93081	93081	C13orf27	C13orf27	213346_at
1	753	79866	79866	C13orf34	C13orf34	219544_at
1	754	54916	54916	C14orf101	C14orf101	219757_s_at
1	755	55051	55051	C14orf102	C14orf102	221231_s_at
1	756	55172	55172	C14orf104	C14orf104	219166_at
1	757	55195	55195	C14orf105	C14orf105	220084_at
1	758	55320	55320	C14orf106	C14orf106	206500_s_at
1	759	26175	26175	C14orf109	C14orf109	213246_at
1	760	55668	55668	C14orf118	C14orf118	219720_s_at
1	761	56967	56967	C14orf132	C14orf132	218820_at
1	762	64430	64430	C14orf135	C14orf135	219972_s_at
1	763	79609	79609	C14orf138	C14orf138	218940_at
1	764	79686	79686	C14orf139	C14orf139	219563_at
1	765	81892	81892	C14orf156	C14orf156	221434_s_at
1	766	80017	80017	C14orf159	C14orf159	218298_s_at
1	767	56936	56936	C14orf162	C14orf162	220887_at
1	768	51637	51637	C14orf166	C14orf166	217768_at
1	769	79697	79697	C14orf169	C14orf169	219526_at
1	770	80127	80127	C14orf45	C14orf45	220173_at
1	771	89919	89919	C14orf56	C14orf56	215877_at
1	772	122616	122616	C14orf79	C14orf79	213512_at
1	773	60686	60686	C14orf93	C14orf93	219009_at
1	774	23742	23742	C15orf2	C15orf2	221300_at
1	775	56851	56851	C15orf24	C15orf24	217898_at
1	776	80035	80035	C15orf28	C15orf28	220710_at
1	777	79768	79768	C15orf29	C15orf29	218791_s_at
1	778	80072	80072	C15orf34	C15orf34	220718_at
1	779	81556	81556	C15orf44	C15orf44	221265_s_at
1	780	81698	81698	C15orf5	C15orf5	208109_s_at
1	781	750	750	C16orf3	C16orf3	207615_s_at
1	782	89927	89927	C16orf45	C16orf45	212736_at
1	783	29965	29965	C16orf5	C16orf5	218183_at
1	784	79447	79447	C16orf53	C16orf53	218300_at
1	785	79650	79650	C16orf57	C16orf57	218060_s_at
1	786	80178	80178	C16orf59	C16orf59	219556_at
1	787	56942	56942	C16orf61	C16orf61	218447_at
1	788	57020	57020	C16orf62	C16orf62	203173_s_at
1	789	79091	79091	C16orf68	C16orf68	218945_at
1	790	9605	9605	C16orf7	C16orf7	205781_at
1	791	80262	80262	C16orf70	C16orf70	220601_at
1	792	146562	146562	C16orf71	C16orf71	222089_s_at
1	793	29105	29105	C16orf80	C16orf80	217957_at
1	794	201229	201229	C17orf108	C17orf108	213195_at
1	795	79018	79018	C17orf39	C17orf39	220058_at
1	796	79736	79736	C17orf42	C17orf42	219146_at
1	797	56985	56985	C17orf48	C17orf48	220606_s_at
1	798	78995	78995	C17orf53	C17orf53	219879_s_at
1	799	54785	54785	C17orf59	C17orf59	219417_s_at
1	800	284021	284021	C17orf60	C17orf60	217513_at
1	801	79415	79415	C17orf62	C17orf62	218130_at
1	802	55731	55731	C17orf63	C17orf63	218464_s_at
1	803	80169	80169	C17orf68	C17orf68	219435_at
1	804	80233	80233	C17orf70	C17orf70	221800_s_at
1	805	55181	55181	C17orf71	C17orf71	218514_at
1	806	55018	55018	C17orf73	C17orf73	207259_at
1	807	64149	64149	C17orf75	C17orf75	203830_at
1	808	55028	55028	C17orf80	C17orf80	221048_x_at
1	809	23587	23587	C17orf81	C17orf81	219260_s_at
1	810	55421	55421	C17orf85	C17orf85	218896_s_at
1	811	654434	654434	C17orf86	C17orf86	221621_at
1	812	23591	23591	C17orf88	C17orf88	221129_at
1	813	84981	84981	C17orf91	C17orf91	214696_at
1	814	29919	29919	C18orf8	C18orf8	221190_s_at
1	815	126353	126353	C19orf21	C19orf21	212925_at
1	816	55009	55009	C19orf24	C19orf24	221587_s_at
1	817	255057	255057	C19orf26	C19orf26	215325_x_at
1	818	126321	126321	C19orf28	C19orf28	220178_at
1	819	91442	91442	C19orf40	C19orf40	214816_x_at
1	820	28974	28974	C19orf53	C19orf53	217926_at
1	821	284325	284325	C19orf54	C19orf54	222052_at
1	822	51398	51398	C19orf56	C19orf56	217780_at
1	823	79173	79173	C19orf57	C19orf57	206901_at
1	824	56006	56006	C19orf61	C19orf61	221335_x_at
1	825	29086	29086	C19orf62	C19orf62	221711_s_at
1	826	55150	55150	C19orf73	C19orf73	220151_at
1	827	10438	10438	C1D	C1D	200056_s_at
1	828	56913	56913	C1GALT1	C1GALT1	219439_at
1	829	29071	29071	C1GALT1C1	C1GALT1C1	219283_at
1	830	55791	55791	C1orf103	C1orf103	220235_s_at
1	831	92346	92346	C1orf105	C1orf105	214357_at
1	832	55765	55765	C1orf106	C1orf106	219010_at
1	833	54955	54955	C1orf109	C1orf109	218712_at
1	834	55732	55732	C1orf112	C1orf112	220840_s_at
1	835	79729	79729	C1orf113	C1orf113	220193_at
1	836	57821	57821	C1orf114	C1orf114	206721_at
1	837	79762	79762	C1orf115	C1orf115	218546_at
1	838	54987	54987	C1orf123	C1orf123	203197_s_at
1	839	80133	80133	C1orf129	C1orf129	221182_at
1	840	79000	79000	C1orf135	C1orf135	220011_at
1	841	81626	81626	C1orf14	C1orf14	220996_s_at
1	842	92342	92342	C1orf156	C1orf156	213528_at
1	843	54991	54991	C1orf159	C1orf159	219337_at
1	844	65260	65260	C1orf163	C1orf163	219420_s_at
1	845	339448	339448	C1orf174	C1orf174	222000_at
1	846	55924	55924	C1orf183	C1orf183	220476_s_at
1	847	81563	81563	C1orf21	C1orf21	221272_s_at
1	848	127703	127703	C1orf216	C1orf216	212791_at
1	849	81627	81627	C1orf25	C1orf25	220992_s_at
1	850	54953	54953	C1orf27	C1orf27	218721_s_at
1	851	79169	79169	C1orf35	C1orf35	219063_at
1	852	79630	79630	C1orf54	C1orf54	219506_at
1	853	54964	54964	C1orf56	C1orf56	221222_s_at
1	854	51093	51093	C1orf66	C1orf66	218914_at
1	855	200205	200205	C1orf69	C1orf69	215490_at
1	856	79363	79363	C1orf89	C1orf89	220963_s_at
1	857	51430	51430	C1orf9	C1orf9	203429_s_at
1	858	375057	375057	C1orf95	C1orf95	213925_at
1	859	712	712	C1QA	C1QA	218232_at
1	860	713	713	C1QB	C1QB	202953_at
1	861	114897	114897	C1QTNF1	C1QTNF1	220975_s_at
1	862	715	715	C1R	C1R	212067_s_at
1	863	51279	51279	C1RL	C1RL	218983_at
1	864	716	716	C1S	C1S	208747_s_at
1	865	717	717	C2	C2	203052_at
1	866	24141	24141	C20orf103	C20orf103	219463_at
1	867	54994	54994	C20orf11	C20orf11	218448_at
1	868	55184	55184	C20orf12	C20orf12	219951_s_at
1	869	79025	79025	C20orf195	C20orf195	220426_at
1	870	55257	55257	C20orf20	C20orf20	218586_at
1	871	55969	55969	C20orf24	C20orf24	217835_x_at
1	872	55317	55317	C20orf29	C20orf29	219706_at
1	873	57136	57136	C20orf3	C20orf3	206656_s_at
1	874	29058	29058	C20orf30	C20orf30	220477_s_at
1	875	25980	25980	C20orf4	C20orf4	218089_at
1	876	51507	51507	C20orf43	C20orf43	217737_x_at
1	877	55321	55321	C20orf46	C20orf46	219958_at
1	878	79133	79133	C20orf7	C20orf7	219524_s_at
1	879	54069	54069	C21orf45	C21orf45	219004_s_at
1	880	56683	56683	C21orf59	C21orf59	218123_at
1	881	56245	56245	C21orf62	C21orf62	220543_at
1	882	56911	56911	C21orf7	C21orf7	221211_s_at
1	883	54149	54149	C21orf91	C21orf91	220941_s_at
1	884	80215	80215	C21orf96	C21orf96	220918_at
1	885	25775	25775	C22orf24	C22orf24	207701_at
1	886	55267	55267	C22orf26	C22orf26	220681_at
1	887	51493	51493	C22orf28	C22orf28	200042_at
1	888	79680	79680	C22orf29	C22orf29	219560_at
1	889	253143	253143	C22orf30	C22orf30	216555_at
1	890	25770	25770	C22orf31	C22orf31	206839_at
1	891	388886	388886	C22orf36	C22orf36	217668_at
1	892	51233	51233	C22orf43	C22orf43	221108_at
1	893	79640	79640	C22orf46	C22orf46	219309_at
1	894	25966	25966	C2CD2	C2CD2	212875_s_at
1	895	54978	54978	C2orf18	C2orf18	219783_at
1	896	29798	29798	C2orf27A	C2orf27A	206611_at
1	897	51374	51374	C2orf28	C2orf28	219329_s_at
1	898	79823	79823	C2orf34	C2orf34	219617_at
1	899	54980	54980	C2orf42	C2orf42	219128_at
1	900	80304	80304	C2orf44	C2orf44	219120_at
1	901	79568	79568	C2orf47	C2orf47	219176_at
1	902	79074	79074	C2orf49	C2orf49	219662_at
1	903	79919	79919	C2orf54	C2orf54	220149_at
1	904	343990	343990	C2orf55	C2orf55	214134_at
1	905	55471	55471	C2orf56	C2orf56	220943_s_at
1	906	151050	151050	C2orf67	C2orf67	215046_at
1	907	56918	56918	C2orf83	C2orf83	208265_at
1	908	718	718	C3	C3	217767_at
1	909	719	719	C3AR1	C3AR1	209906_at
1	910	57415	57415	C3orf14	C3orf14	219288_at
1	911	51161	51161	C3orf18	C3orf18	219114_at
1	912	23434	23434	C3orf27	C3orf27	208440_at
1	913	51066	51066	C3orf32	C3orf32	206741_at
1	914	80111	80111	C3orf36	C3orf36	221175_at
1	915	711	711	C3orf51	C3orf51	208247_at
1	916	79669	79669	C3orf52	C3orf52	219474_at
1	917	285203	285203	C3orf64	C3orf64	221935_s_at
1	918	54859	54859	C3orf75	C3orf75	220600_at
1	919	722	722	C4BPA	C4BPA	205654_at
1	920	725	725	C4BPB	C4BPB	208209_s_at
1	921	55286	55286	C4orf19	C4orf19	219450_at
1	922	152992	152992	C4orf23	C4orf23	220891_at
1	923	54969	54969	C4orf27	C4orf27	218646_at
1	924	80167	80167	C4orf29	C4orf29	219980_at
1	925	79625	79625	C4orf31	C4orf31	219747_at
1	926	201895	201895	C4orf34	C4orf34	222336_at
1	927	60684	60684	C4orf41	C4orf41	218179_s_at
1	928	55319	55319	C4orf43	C4orf43	218513_at
1	929	10141	10141	C4orf6	C4orf6	207241_at
1	930	727	727	C5	C5	205500_at
1	931	728	728	C5AR1	C5AR1	220088_at
1	932	56951	56951	C5orf15	C5orf15	203024_s_at
1	933	55322	55322	C5orf22	C5orf22	203738_at
1	934	79614	79614	C5orf23	C5orf23	219054_at
1	935	64417	64417	C5orf28	C5orf28	219029_at
1	936	90355	90355	C5orf30	C5orf30	221823_at
1	937	65250	65250	C5orf42	C5orf42	219381_at
1	938	80006	80006	C5orf44	C5orf44	218674_at
1	939	51149	51149	C5orf45	C5orf45	220341_s_at
1	940	63920	63920	C5orf54	C5orf54	220770_s_at
1	941	729	729	C6	C6	210168_at
1	942	10665	10665	C6orf10	C6orf10	207523_at
1	943	79747	79747	C6orf103	C6orf103	220614_s_at
1	944	84830	84830	C6orf105	C6orf105	215100_at
1	945	26238	26238	C6orf123	C6orf123	207698_at
1	946	653483	653483	C6orf124	C6orf124	210409_at
1	947	221443	221443	C6orf130	C6orf130	213322_at
1	948	221749	221749	C6orf145	C6orf145	212923_s_at
1	949	29113	29113	C6orf15	C6orf15	221100_at
1	950	79940	79940	C6orf155	C6orf155	220324_at
1	951	80069	80069	C6orf208	C6orf208	220904_at
1	952	79624	79624	C6orf211	C6orf211	218195_at
1	953	80739	80739	C6orf25	C6orf25	221342_at
1	954	80737	80737	C6orf27	C6orf27	221301_at
1	955	729515	729515	C6orf35	C6orf35	218453_s_at
1	956	57827	57827	C6orf47	C6orf47	204968_at
1	957	50854	50854	C6orf48	C6orf48	220755_s_at
1	958	55776	55776	C6orf64	C6orf64	218784_s_at
1	959	80129	80129	C6orf97	C6orf97	220581_at
1	960	730	730	C7	C7	202992_at
1	961	79783	79783	C7orf10	C7orf10	219655_at
1	962	10842	10842	C7orf16	C7orf16	220231_at
1	963	79161	79161	C7orf23	C7orf23	204215_at
1	964	55069	55069	C7orf42	C7orf42	218008_at
1	965	55262	55262	C7orf43	C7orf43	220659_s_at
1	966	78996	78996	C7orf49	C7orf49	220949_s_at
1	967	27099	27099	C7orf54	C7orf54	210109_at
1	968	79974	79974	C7orf58	C7orf58	220032_at
1	969	79846	79846	C7orf63	C7orf63	219455_at
1	970	29923	29923	C7orf68	C7orf68	218507_at
1	971	80099	80099	C7orf69	C7orf69	221172_at
1	972	731	731	C8A	C8A	206305_s_at
1	973	732	732	C8B	C8B	206979_at
1	974	733	733	C8G	C8G	210324_at
1	975	65265	65265	C8orf33	C8orf33	218187_s_at
1	976	55472	55472	C8orf39	C8orf39	220222_at
1	977	56892	56892	C8orf4	C8orf4	218541_s_at
1	978	80185	80185	C8orf41	C8orf41	219124_at
1	979	78998	78998	C8orf51	C8orf51	207458_at
1	980	51337	51337	C8orf55	C8orf55	218500_at
1	981	619426	619426	C8orf60	C8orf60	220712_at
1	982	26138	26138	C8orf71	C8orf71	210464_at
1	983	57604	57604	C8orf79	C8orf79	214796_at
1	984	157869	157869	C8orf84	C8orf84	214725_at
1	985	735	735	C9	C9	206727_at
1	986	51490	51490	C9orf114	C9orf114	218565_at
1	987	84302	84302	C9orf125	C9orf125	213386_at
1	988	389715	389715	C9orf144	C9orf144	216084_at
1	989	54863	54863	C9orf167	C9orf167	219620_x_at
1	990	58483	58483	C9orf27	C9orf27	220660_at
1	991	84909	84909	C9orf3	C9orf3	212848_s_at
1	992	57000	57000	C9orf31	C9orf31	221072_at
1	993	29044	29044	C9orf38	C9orf38	208077_at
1	994	55071	55071	C9orf40	C9orf40	218904_s_at
1	995	55848	55848	C9orf46	C9orf46	218992_at
1	996	51198	51198	C9orf53	C9orf53	220505_at
1	997	54942	54942	C9orf6	C9orf6	218998_at
1	998	55064	55064	C9orf68	C9orf68	220218_at
1	999	51759	51759	C9orf78	C9orf78	218116_at
1	1000	79886	79886	C9orf82	C9orf82	219276_x_at
1	1001	55684	55684	C9orf86	C9orf86	219828_at
1	1002	11092	11092	C9orf9	C9orf9	220050_at
1	1003	203197	203197	C9orf91	C9orf91	221865_at
1	1004	54981	54981	C9orf95	C9orf95	219147_s_at
1	1005	56934	56934	CA10	CA10	220889_s_at
1	1006	770	770	CA11	CA11	209726_at
1	1007	23632	23632	CA14	CA14	219464_at
1	1008	760	760	CA2	CA2	209301_at
1	1009	761	761	CA3	CA3	204865_at
1	1010	763	763	CA5A	CA5A	207421_at
1	1011	340591	340591	CA5BP	CA5BP	213363_at
1	1012	765	765	CA6	CA6	206873_at
1	1013	766	766	CA7	CA7	207504_at
1	1014	767	767	CA8	CA8	220234_at
1	1015	768	768	CA9	CA9	205199_at
1	1016	51719	51719	CAB39	CAB39	217873_at
1	1017	81617	81617	CAB39L	CAB39L	221003_s_at
1	1018	51475	51475	CABP2	CABP2	207745_at
1	1019	56344	56344	CABP5	CABP5	221160_s_at
1	1020	26256	26256	CABYR	CABYR	219928_s_at
1	1021	774	774	CACNA1B	CACNA1B	207162_s_at
1	1022	777	777	CACNA1E	CACNA1E	208432_s_at
1	1023	778	778	CACNA1F	CACNA1F	208377_s_at
1	1024	8912	8912	CACNA1H	CACNA1H	205845_at
1	1025	779	779	CACNA1S	CACNA1S	217515_s_at
1	1026	781	781	CACNA2D1	CACNA2D1	207050_at
1	1027	9254	9254	CACNA2D2	CACNA2D2	204811_s_at
1	1028	55799	55799	CACNA2D3	CACNA2D3	219714_s_at
1	1029	785	785	CACNB4	CACNB4	207693_at
1	1030	786	786	CACNG1	CACNG1	206612_at
1	1031	10369	10369	CACNG2	CACNG2	214495_at
1	1032	10368	10368	CACNG3	CACNG3	206384_at
1	1033	27091	27091	CACNG5	CACNG5	221401_at
1	1034	790	790	CAD	CAD	202715_at
1	1035	8618	8618	CADPS	CADPS	204814_at
1	1036	93664	93664	CADPS2	CADPS2	219572_at
1	1037	794	794	CALB2	CALB2	205428_s_at
1	1038	797	797	CALCB	CALCB	214636_at
1	1039	57658	57658	CALCOCO1	CALCOCO1	209002_s_at
1	1040	10241	10241	CALCOCO2	CALCOCO2	210817_s_at
1	1041	805	805	CALM2	CALM2	207243_s_at
1	1042	51806	51806	CALML5	CALML5	220414_at
1	1043	50632	50632	CALY	CALY	219896_at
1	1044	8536	8536	CAMK1	CAMK1	204392_at
1	1045	57118	57118	CAMK1D	CAMK1D	220246_at
1	1046	55450	55450	CAMK2N1	CAMK2N1	218309_at
1	1047	814	814	CAMK4	CAMK4	210349_at
1	1048	79012	79012	CAMKV	CAMKV	219365_s_at
1	1049	819	819	CAMLG	CAMLG	203538_at
1	1050	820	820	CAMP	CAMP	210244_at
1	1051	23261	23261	CAMTA1	CAMTA1	213268_at
1	1052	23125	23125	CAMTA2	CAMTA2	212948_at
1	1053	23066	23066	CAND2	CAND2	213547_at
1	1054	822	822	CAPG	CAPG	201850_at
1	1055	823	823	CAPN1	CAPN1	200752_s_at
1	1056	11131	11131	CAPN11	CAPN11	207962_at
1	1057	726	726	CAPN5	CAPN5	205166_at
1	1058	826	826	CAPNS1	CAPNS1	200001_at
1	1059	65981	65981	CAPRIN2	CAPRIN2	218456_at
1	1060	829	829	CAPZA1	CAPZA1	208374_s_at
1	1061	22900	22900	CARD8	CARD8	204950_at
1	1062	64170	64170	CARD9	CARD9	220162_s_at
1	1063	23589	23589	CARHSP1	CARHSP1	218384_at
1	1064	55739	55739	CARKD	CARKD	217940_s_at
1	1065	10498	10498	CARM1	CARM1	212512_s_at
1	1066	79587	79587	CARS2	CARS2	218153_at
1	1067	9607	9607	CARTPT	CARTPT	206339_at
1	1068	55259	55259	CASC1	CASC1	220168_at
1	1069	22794	22794	CASC3	CASC3	207842_s_at
1	1070	57082	57082	CASC5	CASC5	220247_at
1	1071	64921	64921	CASD1	CASD1	219342_at
1	1072	836	836	CASP3	CASP3	202763_at
1	1073	838	838	CASP5	CASP5	207500_at
1	1074	840	840	CASP7	CASP7	207181_s_at
1	1075	9994	9994	CASP8AP2	CASP8AP2	222201_s_at
1	1076	844	844	CASQ1	CASQ1	219645_at
1	1077	845	845	CASQ2	CASQ2	207317_s_at
1	1078	57091	57091	CASS4	CASS4	220888_s_at
1	1079	54897	54897	CASZ1	CASZ1	220015_at
1	1080	856	856	CATR1	CATR1	211601_at
1	1081	79820	79820	CATSPERB	CATSPERB	220293_at
1	1082	57828	57828	CATSPERG	CATSPERG	221316_at
1	1083	859	859	CAV3	CAV3	208204_s_at
1	1084	10367	10367	CBARA1	CBARA1	216903_s_at
1	1085	863	863	CBFA2T3	CBFA2T3	208056_s_at
1	1086	867	867	CBL	CBL	206607_at
1	1087	23624	23624	CBLC	CBLC	220638_s_at
1	1088	79872	79872	CBLL1	CBLL1	220018_at
1	1089	869	869	CBLN1	CBLN1	205747_at
1	1090	873	873	CBR1	CBR1	209213_at
1	1091	874	874	CBR3	CBR3	205379_at
1	1092	84869	84869	CBR4	CBR4	213626_at
1	1093	875	875	CBS	CBS	212816_s_at
1	1094	10951	10951	CBX1	CBX1	201518_at
1	1095	84733	84733	CBX2	CBX2	215989_at
1	1096	8535	8535	CBX4	CBX4	206724_at
1	1097	23492	23492	CBX7	CBX7	212914_at
1	1098	57332	57332	CBX8	CBX8	219755_at
1	1099	25776	25776	CBY1	CBY1	203450_at
1	1100	387707	387707	CC2D2B	CC2D2B	219731_at
1	1101	883	883	CCBL1	CCBL1	206037_at
1	1102	56267	56267	CCBL2	CCBL2	209472_at
1	1103	1238	1238	CCBP2	CCBP2	206887_at
1	1104	79839	79839	CCDC102B	CCDC102B	220301_at
1	1105	29903	29903	CCDC106	CCDC106	207006_s_at
1	1106	55013	55013	CCDC109B	CCDC109B	218802_at
1	1107	79635	79635	CCDC121	CCDC121	220321_s_at
1	1108	81576	81576	CCDC130	CCDC130	208094_s_at
1	1109	55610	55610	CCDC132	CCDC132	207045_at
1	1110	79879	79879	CCDC134	CCDC134	220077_at
1	1111	9720	9720	CCDC144A	CCDC144A	216045_at
1	1112	80071	80071	CCDC15	CCDC15	220466_at
1	1113	25790	25790	CCDC19	CCDC19	220308_at
1	1114	64793	64793	CCDC21	CCDC21	219611_s_at
1	1115	55246	55246	CCDC25	CCDC25	218125_s_at
1	1116	25901	25901	CCDC28A	CCDC28A	209479_at
1	1117	728621	728621	CCDC30	CCDC30	221171_at
1	1118	80125	80125	CCDC33	CCDC33	220908_at
1	1119	51134	51134	CCDC41	CCDC41	219644_at
1	1120	201134	201134	CCDC46	CCDC46	213644_at
1	1121	57003	57003	CCDC47	CCDC47	217814_at
1	1122	79825	79825	CCDC48	CCDC48	220006_at
1	1123	79714	79714	CCDC51	CCDC51	218722_s_at
1	1124	51019	51019	CCDC53	CCDC53	218628_at
1	1125	28958	28958	CCDC56	CCDC56	218026_at
1	1126	284001	284001	CCDC57	CCDC57	214818_at
1	1127	29080	29080	CCDC59	CCDC59	218936_s_at
1	1128	8030	8030	CCDC6	CCDC6	204716_at
1	1129	92558	92558	CCDC64	CCDC64	215015_at
1	1130	80323	80323	CCDC68	CCDC68	220180_at
1	1131	26112	26112	CCDC69	CCDC69	212886_at
1	1132	83446	83446	CCDC70	CCDC70	221167_s_at
1	1133	64925	64925	CCDC71	CCDC71	219893_at
1	1134	51372	51372	CCDC72	CCDC72	221791_s_at
1	1135	54482	54482	CCDC76	CCDC76	219130_at
1	1136	60494	60494	CCDC81	CCDC81	220389_at
1	1137	79780	79780	CCDC82	CCDC82	220693_at
1	1138	317762	317762	CCDC85C	CCDC85C	219018_s_at
1	1139	79080	79080	CCDC86	CCDC86	203119_at
1	1140	55231	55231	CCDC87	CCDC87	219887_at
1	1141	440193	440193	CCDC88C	CCDC88C	215343_at
1	1142	26093	26093	CCDC9	CCDC9	206257_at
1	1143	63933	63933	CCDC90A	CCDC90A	220094_s_at
1	1144	60492	60492	CCDC90B	CCDC90B	218288_s_at
1	1145	55297	55297	CCDC91	CCDC91	218545_at
1	1146	80212	80212	CCDC92	CCDC92	218175_at
1	1147	55702	55702	CCDC94	CCDC94	204335_at
1	1148	54908	54908	CCDC99	CCDC99	221685_s_at
1	1149	881	881	CCIN	CCIN	210642_at
1	1150	885	885	CCK	CCK	205827_at
1	1151	887	887	CCKBR	CCKBR	210381_s_at
1	1152	6346	6346	CCL1	CCL1	207533_at
1	1153	6356	6356	CCL11	CCL11	210133_at
1	1154	6360	6360	CCL16	CCL16	207354_at
1	1155	6361	6361	CCL17	CCL17	207900_at
1	1156	6363	6363	CCL19	CCL19	210072_at
1	1157	6347	6347	CCL2	CCL2	216598_s_at
1	1158	6364	6364	CCL20	CCL20	205476_at
1	1159	6366	6366	CCL21	CCL21	204606_at
1	1160	6367	6367	CCL22	CCL22	207861_at
1	1161	6369	6369	CCL24	CCL24	221463_at
1	1162	6370	6370	CCL25	CCL25	206988_at
1	1163	10850	10850	CCL27	CCL27	207955_at
1	1164	6351	6351	CCL4	CCL4	204103_at
1	1165	6354	6354	CCL7	CCL7	208075_s_at
1	1166	6355	6355	CCL8	CCL8	214038_at
1	1167	8900	8900	CCNA1	CCNA1	205899_at
1	1168	891	891	CCNB1	CCNB1	214710_s_at
1	1169	57820	57820	CCNB1IP1	CCNB1IP1	217988_at
1	1170	9133	9133	CCNB2	CCNB2	202705_at
1	1171	892	892	CCNC	CCNC	201955_at
1	1172	896	896	CCND3	CCND3	201700_at
1	1173	898	898	CCNE1	CCNE1	213523_at
1	1174	900	900	CCNG1	CCNG1	208796_s_at
1	1175	902	902	CCNH	CCNH	204093_at
1	1176	54619	54619	CCNJ	CCNJ	219470_x_at
1	1177	79616	79616	CCNJL	CCNJL	219227_at
1	1178	8812	8812	CCNK	CCNK	219273_at
1	1179	57018	57018	CCNL1	CCNL1	220046_s_at
1	1180	81669	81669	CCNL2	CCNL2	221427_s_at
1	1181	10309	10309	CCNO	CCNO	210021_s_at
1	1182	904	904	CCNT1	CCNT1	206967_at
1	1183	2826	2826	CCR10	CCR10	220565_at
1	1184	1232	1232	CCR3	CCR3	208304_at
1	1185	1233	1233	CCR4	CCR4	208376_at
1	1186	1234	1234	CCR5	CCR5	206991_s_at
1	1187	1235	1235	CCR6	CCR6	206983_at
1	1188	1236	1236	CCR7	CCR7	206337_at
1	1189	1237	1237	CCR8	CCR8	208059_at
1	1190	10803	10803	CCR9	CCR9	207445_s_at
1	1191	51554	51554	CCRL1	CCRL1	220351_at
1	1192	9034	9034	CCRL2	CCRL2	211434_s_at
1	1193	25819	25819	CCRN4L	CCRN4L	220671_at
1	1194	9973	9973	CCS	CCS	203522_at
1	1195	7203	7203	CCT3	CCT3	200910_at
1	1196	10575	10575	CCT4	CCT4	200877_at
1	1197	22948	22948	CCT5	CCT5	208696_at
1	1198	10693	10693	CCT6B	CCT6B	206587_at
1	1199	10574	10574	CCT7	CCT7	200812_at
1	1200	150160	150160	CCT8L2	CCT8L2	220508_at
1	1201	9398	9398	CD101	CD101	207167_at
1	1202	929	929	CD14	CD14	201743_at
1	1203	977	977	CD151	CD151	204306_s_at
1	1204	11126	11126	CD160	CD160	207840_at
1	1205	57126	57126	CD177	CD177	219669_at
1	1206	4064	4064	CD180	CD180	206206_at
1	1207	930	930	CD19	CD19	206398_s_at
1	1208	909	909	CD1A	CD1A	210325_at
1	1209	910	910	CD1B	CD1B	206749_at
1	1210	911	911	CD1C	CD1C	205987_at
1	1211	912	912	CD1D	CD1D	205789_at
1	1212	914	914	CD2	CD2	205831_at
1	1213	50489	50489	CD207	CD207	220428_at
1	1214	10666	10666	CD226	CD226	207315_at
1	1215	51744	51744	CD244	CD244	220307_at
1	1216	919	919	CD247	CD247	210031_at
1	1217	57124	57124	CD248	CD248	219025_at
1	1218	939	939	CD27	CD27	206150_at
1	1219	23607	23607	CD2AP	CD2AP	203593_at
1	1220	10871	10871	CD300C	CD300C	207270_x_at
1	1221	9936	9936	CD302	CD302	203799_at
1	1222	51293	51293	CD320	CD320	218529_at
1	1223	945	945	CD33	CD33	206120_at
1	1224	947	947	CD34	CD34	209543_s_at
1	1225	951	951	CD37	CD37	204192_at
1	1226	952	952	CD38	CD38	205692_s_at
1	1227	915	915	CD3D	CD3D	213539_at
1	1228	916	916	CD3E	CD3E	205456_at
1	1229	10849	10849	CD3EAP	CD3EAP	205264_at
1	1230	917	917	CD3G	CD3G	206804_at
1	1231	959	959	CD40LG	CD40LG	207892_at
1	1232	962	962	CD48	CD48	204118_at
1	1233	921	921	CD5	CD5	206485_at
1	1234	963	963	CD53	CD53	203416_at
1	1235	922	922	CD5L	CD5L	206680_at
1	1236	967	967	CD63	CD63	200663_at
1	1237	968	968	CD68	CD68	203507_at
1	1238	969	969	CD69	CD69	209795_at
1	1239	970	970	CD70	CD70	206508_at
1	1240	971	971	CD72	CD72	215925_s_at
1	1241	972	972	CD74	CD74	209619_at
1	1242	973	973	CD79A	CD79A	205049_s_at
1	1243	974	974	CD79B	CD79B	205297_s_at
1	1244	941	941	CD80	CD80	207176_s_at
1	1245	975	975	CD81	CD81	200675_at
1	1246	3732	3732	CD82	CD82	203904_x_at
1	1247	9308	9308	CD83	CD83	204440_at
1	1248	925	925	CD8A	CD8A	205758_at
1	1249	928	928	CD9	CD9	201005_at
1	1250	10225	10225	CD96	CD96	206761_at
1	1251	976	976	CD97	CD97	202910_s_at
1	1252	978	978	CDA	CDA	205627_at
1	1253	81602	81602	CDADC1	CDADC1	221015_s_at
1	1254	8872	8872	CDC123	CDC123	201725_at
1	1255	991	991	CDC20	CDC20	202870_s_at
1	1256	8697	8697	CDC23	CDC23	202892_at
1	1257	994	994	CDC25B	CDC25B	201853_s_at
1	1258	997	997	CDC34	CDC34	212540_at
1	1259	11140	11140	CDC37	CDC37	209953_s_at
1	1260	55664	55664	CDC37L1	CDC37L1	219343_at
1	1261	9578	9578	CDC42BPB	CDC42BPB	217849_s_at
1	1262	11135	11135	CDC42EP1	CDC42EP1	204693_at
1	1263	56882	56882	CDC42SE1	CDC42SE1	218157_x_at
1	1264	8318	8318	CDC45	CDC45	204126_s_at
1	1265	8317	8317	CDC7	CDC7	204510_at
1	1266	79577	79577	CDC73	CDC73	218578_at
1	1267	83461	83461	CDCA3	CDCA3	221436_s_at
1	1268	55038	55038	CDCA4	CDCA4	218399_s_at
1	1269	55143	55143	CDCA8	CDCA8	221520_s_at
1	1270	64866	64866	CDCP1	CDCP1	218451_at
1	1271	1008	1008	CDH10	CDH10	220115_s_at
1	1272	1010	1010	CDH12	CDH12	207149_at
1	1273	1012	1012	CDH13	CDH13	204726_at
1	1274	1014	1014	CDH16	CDH16	206517_at
1	1275	1015	1015	CDH17	CDH17	209847_at
1	1276	1016	1016	CDH18	CDH18	206280_at
1	1277	28513	28513	CDH19	CDH19	206898_at
1	1278	28316	28316	CDH20	CDH20	210913_at
1	1279	64405	64405	CDH22	CDH22	215181_at
1	1280	1001	1001	CDH3	CDH3	203256_at
1	1281	1003	1003	CDH5	CDH5	204677_at
1	1282	1005	1005	CDH7	CDH7	220679_s_at
1	1283	1007	1007	CDH9	CDH9	207729_at
1	1284	92211	92211	CDHR1	CDHR1	213369_at
1	1285	54825	54825	CDHR2	CDHR2	220186_s_at
1	1286	10423	10423	CDIPT	CDIPT	201253_s_at
1	1287	5129	5129	CDK18	CDK18	214797_s_at
1	1288	23552	23552	CDK20	CDK20	205271_s_at
1	1289	8099	8099	CDK2AP1	CDK2AP1	201938_at
1	1290	10263	10263	CDK2AP2	CDK2AP2	203252_at
1	1291	1018	1018	CDK3	CDK3	207188_at
1	1292	1019	1019	CDK4	CDK4	202246_s_at
1	1293	1020	1020	CDK5	CDK5	204247_s_at
1	1294	8941	8941	CDK5R2	CDK5R2	205852_at
1	1295	51654	51654	CDK5RAP1	CDK5RAP1	218315_s_at
1	1296	55755	55755	CDK5RAP2	CDK5RAP2	220935_s_at
1	1297	80279	80279	CDK5RAP3	CDK5RAP3	218740_s_at
1	1298	1021	1021	CDK6	CDK6	207143_at
1	1299	1022	1022	CDK7	CDK7	211297_s_at
1	1300	1024	1024	CDK8	CDK8	204831_at
1	1301	1025	1025	CDK9	CDK9	203198_at
1	1302	8814	8814	CDKL1	CDKL1	207766_at
1	1303	8999	8999	CDKL2	CDKL2	207073_at
1	1304	51265	51265	CDKL3	CDKL3	219831_at
1	1305	1026	1026	CDKN1A	CDKN1A	202284_s_at
1	1306	1027	1027	CDKN1B	CDKN1B	209112_at
1	1307	55602	55602	CDKN2AIP	CDKN2AIP	218929_at
1	1308	1030	1030	CDKN2B	CDKN2B	207530_s_at
1	1309	1033	1033	CDKN3	CDKN3	209714_s_at
1	1310	1036	1036	CDO1	CDO1	204154_at
1	1311	50937	50937	CDON	CDON	207230_at
1	1312	1038	1038	CDR1	CDR1	207276_at
1	1313	1039	1039	CDR2	CDR2	209501_at
1	1314	30850	30850	CDR2L	CDR2L	213230_at
1	1315	81620	81620	CDT1	CDT1	209832_s_at
1	1316	1044	1044	CDX1	CDX1	206430_at
1	1317	1045	1045	CDX2	CDX2	206387_at
1	1318	1046	1046	CDX4	CDX4	221340_at
1	1319	1089	1089	CEACAM4	CEACAM4	207205_at
1	1320	1088	1088	CEACAM8	CEACAM8	206676_at
1	1321	1050	1050	CEBPA	CEBPA	204039_at
1	1322	1051	1051	CEBPB	CEBPB	212501_at
1	1323	1053	1053	CEBPE	CEBPE	214523_at
1	1324	1054	1054	CEBPG	CEBPG	204203_at
1	1325	10153	10153	CEBPZ	CEBPZ	203341_at
1	1326	51816	51816	CECR1	CECR1	219505_at
1	1327	27440	27440	CECR5	CECR5	218592_s_at
1	1328	23436	23436	CELA3B	CELA3B	206151_x_at
1	1329	1057	1057	CELP	CELP	207412_x_at
1	1330	752014	752014	CEMP1	CEMP1	222009_at
1	1331	51286	51286	CEND1	CEND1	219591_at
1	1332	1059	1059	CENPB	CENPB	212437_at
1	1333	1060	1060	CENPC1	CENPC1	204739_at
1	1334	1062	1062	CENPE	CENPE	205046_at
1	1335	55835	55835	CENPJ	CENPJ	220885_s_at
1	1336	79019	79019	CENPM	CENPM	218741_at
1	1337	79172	79172	CENPO	CENPO	219472_at
1	1338	55166	55166	CENPQ	CENPQ	219294_at
1	1339	80152	80152	CENPT	CENPT	218148_at
1	1340	11064	11064	CEP110	CEP110	205642_at
1	1341	55125	55125	CEP192	CEP192	218827_s_at
1	1342	55165	55165	CEP55	CEP55	218542_at
1	1343	80321	80321	CEP70	CEP70	219036_at
1	1344	55722	55722	CEP72	CEP72	219531_at
1	1345	79598	79598	CEP97	CEP97	219886_at
1	1346	10390	10390	CEPT1	CEPT1	219375_at
1	1347	9350	9350	CER1	CER1	221378_at
1	1348	64781	64781	CERK	CERK	218421_at
1	1349	1066	1066	CES1	CES1	209616_s_at
1	1350	51716	51716	CES1P1	CES1P1	206824_at
1	1351	23491	23491	CES3	CES3	220335_x_at
1	1352	1068	1068	CETN1	CETN1	207209_at
1	1353	1069	1069	CETN2	CETN2	209194_at
1	1354	1070	1070	CETN3	CETN3	209662_at
1	1355	1071	1071	CETP	CETP	206210_s_at
1	1356	1675	1675	CFD	CFD	205382_s_at
1	1357	3080	3080	CFHR2	CFHR2	206910_x_at
1	1358	10877	10877	CFHR4	CFHR4	207874_s_at
1	1359	81494	81494	CFHR5	CFHR5	208088_s_at
1	1360	3426	3426	CFI	CFI	203854_at
1	1361	1072	1072	CFL1	CFL1	200021_at
1	1362	5199	5199	CFP	CFP	206380_s_at
1	1363	116828	116828	CG030	CG030	215105_at
1	1364	1081	1081	CGA	CGA	204637_at
1	1365	10669	10669	CGREF1	CGREF1	205937_at
1	1366	10668	10668	CGRRF1	CGRRF1	204605_at
1	1367	9023	9023	CH25H	CH25H	206932_at
1	1368	79094	79094	CHAC1	CHAC1	219270_at
1	1369	1101	1101	CHAD	CHAD	206869_at
1	1370	8208	8208	CHAF1B	CHAF1B	204775_at
1	1371	1103	1103	CHAT	CHAT	221197_s_at
1	1372	51142	51142	CHCHD2	CHCHD2	217720_at
1	1373	54927	54927	CHCHD3	CHCHD3	217972_at
1	1374	79145	79145	CHCHD7	CHCHD7	218642_s_at
1	1375	51287	51287	CHCHD8	CHCHD8	220647_s_at
1	1376	1105	1105	CHD1	CHD1	204258_at
1	1377	1106	1106	CHD2	CHD2	203461_at
1	1378	57680	57680	CHD8	CHD8	212571_at
1	1379	11200	11200	CHEK2	CHEK2	210416_s_at
1	1380	55743	55743	CHFR	CHFR	218803_at
1	1381	1113	1113	CHGA	CHGA	204697_s_at
1	1382	1114	1114	CHGB	CHGB	204260_at
1	1383	1117	1117	CHI3L2	CHI3L2	213060_s_at
1	1384	27159	27159	CHIA	CHIA	220630_s_at
1	1385	26511	26511	CHIC2	CHIC2	219492_at
1	1386	1118	1118	CHIT1	CHIT1	208168_s_at
1	1387	1120	1120	CHKB	CHKB	204193_at
1	1388	10752	10752	CHL1	CHL1	204591_at
1	1389	1121	1121	CHM	CHM	207099_s_at
1	1390	1122	1122	CHML	CHML	206079_at
1	1391	5119	5119	CHMP1A	CHMP1A	201933_at
1	1392	27243	27243	CHMP2A	CHMP2A	202121_s_at
1	1393	79643	79643	CHMP6	CHMP6	218743_at
1	1394	91782	91782	CHMP7	CHMP7	212313_at
1	1395	1123	1123	CHN1	CHN1	212624_s_at
1	1396	140578	140578	CHODL	CHODL	219867_at
1	1397	26973	26973	CHORDC1	CHORDC1	218566_s_at
1	1398	63928	63928	CHP2	CHP2	206149_at
1	1399	79586	79586	CHPF	CHPF	202175_at
1	1400	56994	56994	CHPT1	CHPT1	221675_s_at
1	1401	91851	91851	CHRDL1	CHRDL1	209763_at
1	1402	1129	1129	CHRM2	CHRM2	221330_at
1	1403	1131	1131	CHRM3	CHRM3	214596_at
1	1404	1132	1132	CHRM4	CHRM4	221357_at
1	1405	1133	1133	CHRM5	CHRM5	221347_at
1	1406	57053	57053	CHRNA10	CHRNA10	220210_at
1	1407	1135	1135	CHRNA2	CHRNA2	207868_at
1	1408	1138	1138	CHRNA5	CHRNA5	206533_at
1	1409	8973	8973	CHRNA6	CHRNA6	207568_at
1	1410	55584	55584	CHRNA9	CHRNA9	221107_at
1	1411	1140	1140	CHRNB1	CHRNB1	206703_at
1	1412	1141	1141	CHRNB2	CHRNB2	206635_at
1	1413	1143	1143	CHRNB4	CHRNB4	207516_at
1	1414	1144	1144	CHRND	CHRND	207024_at
1	1415	1146	1146	CHRNG	CHRNG	221355_at
1	1416	8534	8534	CHST1	CHST1	205567_at
1	1417	9486	9486	CHST10	CHST10	204065_at
1	1418	50515	50515	CHST11	CHST11	219634_at
1	1419	55501	55501	CHST12	CHST12	218927_s_at
1	1420	51363	51363	CHST15	CHST15	203066_at
1	1421	9435	9435	CHST2	CHST2	203921_at
1	1422	10164	10164	CHST4	CHST4	220446_s_at
1	1423	23563	23563	CHST5	CHST5	221164_x_at
1	1424	56548	56548	CHST7	CHST7	206756_at
1	1425	64377	64377	CHST8	CHST8	221065_s_at
1	1426	22856	22856	CHSY1	CHSY1	203044_at
1	1427	1147	1147	CHUK	CHUK	209666_s_at
1	1428	10519	10519	CIB1	CIB1	201953_at
1	1429	23152	23152	CIC	CIC	212784_at
1	1430	1149	1149	CIDEA	CIDEA	221295_at
1	1431	27141	27141	CIDEB	CIDEB	221188_s_at
1	1432	63924	63924	CIDEC	CIDEC	219398_at
1	1433	8483	8483	CILP	CILP	206227_at
1	1434	51550	51550	CINP	CINP	218267_at
1	1435	9541	9541	CIR1	CIR1	209571_at
1	1436	55847	55847	CISD1	CISD1	218597_s_at
1	1437	1154	1154	CISH	CISH	221223_x_at
1	1438	11113	11113	CIT	CIT	212801_at
1	1439	4435	4435	CITED1	CITED1	207144_s_at
1	1440	26586	26586	CKAP2	CKAP2	218252_at
1	1441	9793	9793	CKAP5	CKAP5	212832_s_at
1	1442	1152	1152	CKB	CKB	200884_at
1	1443	1158	1158	CKM	CKM	204810_s_at
1	1444	1160	1160	CKMT2	CKMT2	205295_at
1	1445	1163	1163	CKS1B	CKS1B	201897_s_at
1	1446	1164	1164	CKS2	CKS2	204170_s_at
1	1447	23332	23332	CLASP1	CLASP1	212752_at
1	1448	11129	11129	CLASRP	CLASRP	204978_at
1	1449	1178	1178	CLC	CLC	206207_at
1	1450	1179	1179	CLCA1	CLCA1	210107_at
1	1451	9629	9629	CLCA3P	CLCA3P	220810_at
1	1452	22802	22802	CLCA4	CLCA4	220026_at
1	1453	23529	23529	CLCF1	CLCF1	219500_at
1	1454	1180	1180	CLCN1	CLCN1	208437_at
1	1455	1181	1181	CLCN2	CLCN2	213499_at
1	1456	1184	1184	CLCN5	CLCN5	206704_at
1	1457	1185	1185	CLCN6	CLCN6	203950_s_at
1	1458	9076	9076	CLDN1	CLDN1	218182_s_at
1	1459	9071	9071	CLDN10	CLDN10	205328_at
1	1460	5010	5010	CLDN11	CLDN11	206908_s_at
1	1461	23562	23562	CLDN14	CLDN14	210689_at
1	1462	24146	24146	CLDN15	CLDN15	219640_at
1	1463	10686	10686	CLDN16	CLDN16	220332_at
1	1464	26285	26285	CLDN17	CLDN17	221328_at
1	1465	1364	1364	CLDN4	CLDN4	201428_at
1	1466	7122	7122	CLDN5	CLDN5	204482_at
1	1467	9074	9074	CLDN6	CLDN6	208474_at
1	1468	1366	1366	CLDN7	CLDN7	202790_at
1	1469	9073	9073	CLDN8	CLDN8	214598_at
1	1470	9080	9080	CLDN9	CLDN9	214635_at
1	1471	56650	56650	CLDND1	CLDND1	208925_at
1	1472	10462	10462	CLEC10A	CLEC10A	206682_at
1	1473	23274	23274	CLEC16A	CLEC16A	212786_at
1	1474	51267	51267	CLEC1A	CLEC1A	219761_at
1	1475	51266	51266	CLEC1B	CLEC1B	220496_at
1	1476	9976	9976	CLEC2B	CLEC2B	209732_at
1	1477	29121	29121	CLEC2D	CLEC2D	220132_s_at
1	1478	7123	7123	CLEC3B	CLEC3B	205200_at
1	1479	26253	26253	CLEC4E	CLEC4E	219859_at
1	1480	23601	23601	CLEC5A	CLEC5A	219890_at
1	1481	64581	64581	CLEC7A	CLEC7A	221698_s_at
1	1482	1047	1047	CLGN	CLGN	205830_at
1	1483	1192	1192	CLIC1	CLIC1	208659_at
1	1484	1193	1193	CLIC2	CLIC2	213415_at
1	1485	9022	9022	CLIC3	CLIC3	219529_at
1	1486	7461	7461	CLIP2	CLIP2	211031_s_at
1	1487	25999	25999	CLIP3	CLIP3	212358_at
1	1488	79745	79745	CLIP4	CLIP4	219944_at
1	1489	1196	1196	CLK2	CLK2	203229_s_at
1	1490	1198	1198	CLK3	CLK3	202140_s_at
1	1491	57396	57396	CLK4	CLK4	210346_s_at
1	1492	54982	54982	CLN6	CLN6	218161_s_at
1	1493	1207	1207	CLNS1A	CLNS1A	209143_s_at
1	1494	10978	10978	CLP1	CLP1	204370_at
1	1495	81570	81570	CLPB	CLPB	221845_s_at
1	1496	8192	8192	CLPP	CLPP	202799_at
1	1497	1208	1208	CLPS	CLPS	206131_at
1	1498	10845	10845	CLPX	CLPX	204809_at
1	1499	63967	63967	CLSPN	CLSPN	219621_at
1	1500	22883	22883	CLSTN1	CLSTN1	201561_s_at
1	1501	64084	64084	CLSTN2	CLSTN2	219414_at
1	1502	9746	9746	CLSTN3	CLSTN3	204375_at
1	1503	8218	8218	CLTCL1	CLTCL1	205944_s_at
1	1504	27098	27098	CLUL1	CLUL1	206556_at
1	1505	1215	1215	CMA1	CMA1	214533_at
1	1506	55907	55907	CMAS	CMAS	218111_s_at
1	1507	51727	51727	CMPK1	CMPK1	217870_s_at
1	1508	54918	54918	CMTM6	CMTM6	217947_at
1	1509	7555	7555	CNBP	CNBP	206158_s_at
1	1510	55748	55748	CNDP2	CNDP2	217752_s_at
1	1511	1259	1259	CNGA1	CNGA1	206417_at
1	1512	1261	1261	CNGA3	CNGA3	207261_at
1	1513	54714	54714	CNGB3	CNGB3	220304_s_at
1	1514	10175	10175	CNIH	CNIH	201653_at
1	1515	149111	149111	CNIH3	CNIH3	214841_at
1	1516	29097	29097	CNIH4	CNIH4	218728_s_at
1	1517	10256	10256	CNKSR1	CNKSR1	204740_at
1	1518	22866	22866	CNKSR2	CNKSR2	206731_at
1	1519	1264	1264	CNN1	CNN1	203951_at
1	1520	1265	1265	CNN2	CNN2	201605_x_at
1	1521	1266	1266	CNN3	CNN3	201445_at
1	1522	26507	26507	CNNM1	CNNM1	220166_at
1	1523	26505	26505	CNNM3	CNNM3	220739_s_at
1	1524	26504	26504	CNNM4	CNNM4	218900_at
1	1525	57472	57472	CNOT6	CNOT6	217970_s_at
1	1526	29883	29883	CNOT7	CNOT7	218250_s_at
1	1527	1267	1267	CNP	CNP	208912_s_at
1	1528	10695	10695	CNPY3	CNPY3	217931_at
1	1529	245812	245812	CNPY4	CNPY4	217700_at
1	1530	1269	1269	CNR2	CNR2	206586_at
1	1531	79935	79935	CNTD2	CNTD2	220323_at
1	1532	1271	1271	CNTFR	CNTFR	205723_at
1	1533	54875	54875	CNTLN	CNTLN	220095_at
1	1534	1272	1272	CNTN1	CNTN1	211203_s_at
1	1535	6900	6900	CNTN2	CNTN2	206970_at
1	1536	53942	53942	CNTN5	CNTN5	207452_s_at
1	1537	27255	27255	CNTN6	CNTN6	207195_at
1	1538	8506	8506	CNTNAP1	CNTNAP1	219400_at
1	1539	389722	389722	CNTNAP3B	CNTNAP3B	220436_at
1	1540	80347	80347	COASY	COASY	201913_s_at
1	1541	23242	23242	COBL	COBL	213050_at
1	1542	25920	25920	COBRA1	COBRA1	202757_at
1	1543	1690	1690	COCH	COCH	205229_s_at
1	1544	22796	22796	COG2	COG2	203073_at
1	1545	25839	25839	COG4	COG4	212189_s_at
1	1546	91949	91949	COG7	COG7	213190_at
1	1547	1306	1306	COL15A1	COL15A1	203477_at
1	1548	1307	1307	COL16A1	COL16A1	204345_at
1	1549	1308	1308	COL17A1	COL17A1	204636_at
1	1550	1310	1310	COL19A1	COL19A1	211011_at
1	1551	81578	81578	COL21A1	COL21A1	208096_s_at
1	1552	10087	10087	COL4A3BP	COL4A3BP	219625_s_at
1	1553	1286	1286	COL4A4	COL4A4	214602_at
1	1554	1287	1287	COL4A5	COL4A5	213110_s_at
1	1555	1293	1293	COL6A3	COL6A3	201438_at
1	1556	1297	1297	COL9A1	COL9A1	222008_at
1	1557	1298	1298	COL9A2	COL9A2	213622_at
1	1558	1299	1299	COL9A3	COL9A3	204724_s_at
1	1559	10584	10584	COLEC10	COLEC10	207420_at
1	1560	78989	78989	COLEC11	COLEC11	219873_at
1	1561	81035	81035	COLEC12	COLEC12	221019_s_at
1	1562	8292	8292	COLQ	COLQ	206073_at
1	1563	51397	51397	COMMD10	COMMD10	218439_s_at
1	1564	23412	23412	COMMD3	COMMD3	218048_at
1	1565	54951	54951	COMMD8	COMMD8	218351_at
1	1566	29099	29099	COMMD9	COMMD9	218072_at
1	1567	1311	1311	COMP	COMP	205713_s_at
1	1568	9276	9276	COPB2	COPB2	201098_at
1	1569	22820	22820	COPG	COPG	217749_at
1	1570	53844	53844	COPG2IT1	COPG2IT1	213486_at
1	1571	8533	8533	COPS3	COPS3	202078_at
1	1572	51138	51138	COPS4	COPS4	218042_at
1	1573	10987	10987	COPS5	COPS5	201652_at
1	1574	50813	50813	COPS7A	COPS7A	209029_at
1	1575	64708	64708	COPS7B	COPS7B	219997_s_at
1	1576	22818	22818	COPZ1	COPZ1	217726_at
1	1577	51226	51226	COPZ2	COPZ2	219561_at
1	1578	80219	80219	COQ10B	COQ10B	219397_at
1	1579	27235	27235	COQ2	COQ2	213379_at
1	1580	51805	51805	COQ3	COQ3	221227_x_at
1	1581	51117	51117	COQ4	COQ4	218328_at
1	1582	51004	51004	COQ6	COQ6	218760_at
1	1583	57017	57017	COQ9	COQ9	212228_s_at
1	1584	10699	10699	CORIN	CORIN	220356_at
1	1585	11151	11151	CORO1A	CORO1A	209083_at
1	1586	23603	23603	CORO1C	CORO1C	221676_s_at
1	1587	7464	7464	CORO2A	CORO2A	205538_at
1	1588	10391	10391	CORO2B	CORO2B	209789_at
1	1589	79585	79585	CORO7	CORO7	219040_at
1	1590	1325	1325	CORT	CORT	210182_at
1	1591	23406	23406	COTL1	COTL1	221059_s_at
1	1592	51241	51241	COX16	COX16	217645_at
1	1593	10063	10063	COX17	COX17	203880_at
1	1594	10328	10328	COX4NB	COX4NB	218057_x_at
1	1595	9377	9377	COX5A	COX5A	203663_s_at
1	1596	1337	1337	COX6A1	COX6A1	200925_at
1	1597	1339	1339	COX6A2	COX6A2	206353_at
1	1598	1340	1340	COX6B1	COX6B1	201441_at
1	1599	1345	1345	COX6C	COX6C	201754_at
1	1600	1346	1346	COX7A1	COX7A1	204570_at
1	1601	1347	1347	COX7A2	COX7A2	201597_at
1	1602	9167	9167	COX7A2L	COX7A2L	201256_at
1	1603	1349	1349	COX7B	COX7B	202110_at
1	1604	1351	1351	COX8A	COX8A	201119_s_at
1	1605	1356	1356	CP	CP	204846_at
1	1606	9738	9738	CP110	CP110	204662_at
1	1607	1357	1357	CPA1	CPA1	205615_at
1	1608	1358	1358	CPA2	CPA2	206212_at
1	1609	1359	1359	CPA3	CPA3	205624_at
1	1610	51200	51200	CPA4	CPA4	205832_at
1	1611	1360	1360	CPB1	CPB1	205509_at
1	1612	1361	1361	CPB2	CPB2	206651_s_at
1	1613	64506	64506	CPEB1	CPEB1	219578_s_at
1	1614	22849	22849	CPEB3	CPEB3	205773_at
1	1615	10814	10814	CPLX2	CPLX2	206368_at
1	1616	1369	1369	CPN1	CPN1	206256_at
1	1617	1370	1370	CPN2	CPN2	216223_at
1	1618	8904	8904	CPNE1	CPNE1	206918_s_at
1	1619	27132	27132	CPNE7	CPNE7	219707_at
1	1620	1371	1371	CPOX	CPOX	204172_at
1	1621	55313	55313	CPPED1	CPPED1	218610_s_at
1	1622	29034	29034	CPS1-IT	CPS1-IT	220479_at
1	1623	54973	54973	CPSF3L	CPSF3L	217994_x_at
1	1624	10898	10898	CPSF4	CPSF4	206688_s_at
1	1625	79869	79869	CPSF7	CPSF7	217866_at
1	1626	54504	54504	CPVL	CPVL	208146_s_at
1	1627	1380	1380	CR2	CR2	205544_s_at
1	1628	1381	1381	CRABP1	CRABP1	205350_at
1	1629	1382	1382	CRABP2	CRABP2	202575_at
1	1630	8738	8738	CRADD	CRADD	209833_at
1	1631	23418	23418	CRB1	CRB1	220522_at
1	1632	51185	51185	CRBN	CRBN	218142_s_at
1	1633	54544	54544	CRCT1	CRCT1	220620_at
1	1634	10488	10488	CREB3	CREB3	209432_s_at
1	1635	64764	64764	CREB3L2	CREB3L2	212345_s_at
1	1636	9586	9586	CREB5	CREB5	205931_s_at
1	1637	8804	8804	CREG1	CREG1	201200_at
1	1638	78987	78987	CRELD1	CRELD1	203368_at
1	1639	79174	79174	CRELD2	CRELD2	218358_at
1	1640	1393	1393	CRHBP	CRHBP	205984_at
1	1641	1396	1396	CRIP1	CRIP1	205081_at
1	1642	1397	1397	CRIP2	CRIP2	208978_at
1	1643	9419	9419	CRIPT	CRIPT	218643_s_at
1	1644	7180	7180	CRISP2	CRISP2	210262_at
1	1645	10321	10321	CRISP3	CRISP3	207802_at
1	1646	83716	83716	CRISPLD2	CRISPLD2	221541_at
1	1647	9244	9244	CRLF1	CRLF1	206315_at
1	1648	64109	64109	CRLF2	CRLF2	208303_s_at
1	1649	51379	51379	CRLF3	CRLF3	205474_at
1	1650	1400	1400	CRMP1	CRMP1	202517_at
1	1651	51340	51340	CRNKL1	CRNKL1	219913_s_at
1	1652	49860	49860	CRNN	CRNN	220090_at
1	1653	84809	84809	CROCCP2	CROCCP2	211038_s_at
1	1654	54677	54677	CROT	CROT	204573_at
1	1655	55118	55118	CRTAC1	CRTAC1	221204_s_at
1	1656	56253	56253	CRTAM	CRTAM	206914_at
1	1657	10491	10491	CRTAP	CRTAP	201380_at
1	1658	64784	64784	CRTC3	CRTC3	218648_at
1	1659	1406	1406	CRX	CRX	217510_at
1	1660	1407	1407	CRY1	CRY1	209674_at
1	1661	1408	1408	CRY2	CRY2	212695_at
1	1662	1409	1409	CRYAA	CRYAA	210199_at
1	1663	1410	1410	CRYAB	CRYAB	209283_at
1	1664	1411	1411	CRYBA1	CRYBA1	206982_at
1	1665	1412	1412	CRYBA2	CRYBA2	220136_s_at
1	1666	1413	1413	CRYBA4	CRYBA4	206843_at
1	1667	1414	1414	CRYBB1	CRYBB1	206185_at
1	1668	1417	1417	CRYBB3	CRYBB3	207685_at
1	1669	131544	131544	CRYBG3	CRYBG3	214030_at
1	1670	1418	1418	CRYGA	CRYGA	207587_at
1	1671	1419	1419	CRYGB	CRYGB	207715_at
1	1672	1420	1420	CRYGC	CRYGC	207531_at
1	1673	1421	1421	CRYGD	CRYGD	207532_at
1	1674	51084	51084	CRYL1	CRYL1	220753_s_at
1	1675	1428	1428	CRYM	CRYM	205489_at
1	1676	1429	1429	CRYZ	CRYZ	202950_at
1	1677	9946	9946	CRYZL1	CRYZL1	219767_s_at
1	1678	1431	1431	CS	CS	208660_at
1	1679	51380	51380	CSAD	CSAD	221139_s_at
1	1680	27254	27254	CSDC2	CSDC2	209981_at
1	1681	1436	1436	CSF1R	CSF1R	203104_at
1	1682	1439	1439	CSF2RB	CSF2RB	205159_at
1	1683	1440	1440	CSF3	CSF3	207442_at
1	1684	1441	1441	CSF3R	CSF3R	203591_s_at
1	1685	55790	55790	CSGALNACT1	CSGALNACT1	219049_at
1	1686	1445	1445	CSK	CSK	202329_at
1	1687	1446	1446	CSN1S1	CSN1S1	208350_at
1	1688	1447	1447	CSN2	CSN2	207951_at
1	1689	1448	1448	CSN3	CSN3	207803_s_at
1	1690	1456	1456	CSNK1G3	CSNK1G3	220768_s_at
1	1691	1459	1459	CSNK2A2	CSNK2A2	203575_at
1	1692	1460	1460	CSNK2B	CSNK2B	201390_s_at
1	1693	81566	81566	CSRNP2	CSRNP2	221260_s_at
1	1694	80034	80034	CSRNP3	CSRNP3	220462_at
1	1695	1465	1465	CSRP1	CSRP1	200621_at
1	1696	8048	8048	CSRP3	CSRP3	205553_s_at
1	1697	1469	1469	CST1	CST1	206224_at
1	1698	1470	1470	CST2	CST2	208555_x_at
1	1699	1471	1471	CST3	CST3	201360_at
1	1700	1472	1472	CST4	CST4	206994_at
1	1701	1473	1473	CST5	CST5	207925_at
1	1702	1474	1474	CST6	CST6	206595_at
1	1703	8530	8530	CST7	CST7	210140_at
1	1704	10047	10047	CST8	CST8	220627_at
1	1705	1475	1475	CSTA	CSTA	204971_at
1	1706	1476	1476	CSTB	CSTB	201201_at
1	1707	1478	1478	CSTF2	CSTF2	204459_at
1	1708	1479	1479	CSTF3	CSTF3	203947_at
1	1709	196993	196993	CT62	CT62	214418_at
1	1710	64693	64693	CTAGE1	CTAGE1	220957_at
1	1711	647288	647288	CTAGE11P	CTAGE11P	217332_at
1	1712	10664	10664	CTCF	CTCF	202521_at
1	1713	23399	23399	CTDNEP1	CTDNEP1	200035_at
1	1714	9150	9150	CTDP1	CTDP1	205035_at
1	1715	58190	58190	CTDSP1	CTDSP1	217844_at
1	1716	1489	1489	CTF1	CTF1	206813_at
1	1717	1490	1490	CTGF	CTGF	209101_at
1	1718	1493	1493	CTLA4	CTLA4	221331_x_at
1	1719	1496	1496	CTNNA2	CTNNA2	205373_at
1	1720	29119	29119	CTNNA3	CTNNA3	220815_at
1	1721	8727	8727	CTNNAL1	CTNNAL1	202468_s_at
1	1722	1499	1499	CTNNB1	CTNNB1	201533_at
1	1723	56998	56998	CTNNBIP1	CTNNBIP1	203081_at
1	1724	56259	56259	CTNNBL1	CTNNBL1	221021_s_at
1	1725	1503	1503	CTPS	CTPS	202613_at
1	1726	56474	56474	CTPS2	CTPS2	219080_s_at
1	1727	9646	9646	CTR9	CTR9	202060_at
1	1728	11330	11330	CTRC	CTRC	206297_at
1	1729	1506	1506	CTRL	CTRL	214377_s_at
1	1730	5476	5476	CTSA	CTSA	200661_at
1	1731	1075	1075	CTSC	CTSC	201487_at
1	1732	1509	1509	CTSD	CTSD	200766_at
1	1733	1510	1510	CTSE	CTSE	205927_s_at
1	1734	8722	8722	CTSF	CTSF	203657_s_at
1	1735	1511	1511	CTSG	CTSG	205653_at
1	1736	1512	1512	CTSH	CTSH	202295_s_at
1	1737	1513	1513	CTSK	CTSK	202450_s_at
1	1738	1514	1514	CTSL1	CTSL1	202087_s_at
1	1739	1515	1515	CTSL2	CTSL2	210074_at
1	1740	1519	1519	CTSO	CTSO	203758_at
1	1741	1521	1521	CTSW	CTSW	214450_at
1	1742	8029	8029	CUBN	CUBN	206775_at
1	1743	404093	404093	CUEDC1	CUEDC1	219468_s_at
1	1744	79004	79004	CUEDC2	CUEDC2	218097_s_at
1	1745	8454	8454	CUL1	CUL1	207614_s_at
1	1746	23113	23113	CUL9	CUL9	213204_at
1	1747	51596	51596	CUTA	CUTA	221488_s_at
1	1748	51076	51076	CUTC	CUTC	218970_s_at
1	1749	23316	23316	CUX2	CUX2	213920_at
1	1750	50624	50624	CUZD1	CUZD1	220275_at
1	1751	54883	54883	CWC25	CWC25	218655_s_at
1	1752	55280	55280	CWF19L1	CWF19L1	218787_x_at
1	1753	1524	1524	CX3CR1	CX3CR1	205898_at
1	1754	1525	1525	CXADR	CXADR	203917_at
1	1755	2919	2919	CXCL1	CXCL1	204470_at
1	1756	3627	3627	CXCL10	CXCL10	204533_at
1	1757	10563	10563	CXCL13	CXCL13	205242_at
1	1758	9547	9547	CXCL14	CXCL14	218002_s_at
1	1759	2920	2920	CXCL2	CXCL2	209774_x_at
1	1760	2921	2921	CXCL3	CXCL3	207850_at
1	1761	6372	6372	CXCL6	CXCL6	206336_at
1	1762	4283	4283	CXCL9	CXCL9	203915_at
1	1763	3577	3577	CXCR1	CXCR1	207094_at
1	1764	3579	3579	CXCR2	CXCR2	207008_at
1	1765	57007	57007	CXCR7	CXCR7	212977_at
1	1766	9142	9142	CXorf1	CXorf1	206711_at
1	1767	80231	80231	CXorf21	CXorf21	220252_x_at
1	1768	25763	25763	CXorf27	CXorf27	215142_at
1	1769	79742	79742	CXorf36	CXorf36	219652_s_at
1	1770	54967	54967	CXorf48	CXorf48	221121_at
1	1771	63932	63932	CXorf56	CXorf56	219805_at
1	1772	80319	80319	CXXC4	CXXC4	220277_at
1	1773	11068	11068	CYB561D2	CYB561D2	209665_at
1	1774	51706	51706	CYB5R1	CYB5R1	202263_at
1	1775	51700	51700	CYB5R2	CYB5R2	220230_s_at
1	1776	1727	1727	CYB5R3	CYB5R3	201885_s_at
1	1777	51167	51167	CYB5R4	CYB5R4	219079_at
1	1778	1535	1535	CYBA	CYBA	203028_s_at
1	1779	79901	79901	CYBRD1	CYBRD1	217889_s_at
1	1780	1537	1537	CYC1	CYC1	201066_at
1	1781	54205	54205	CYCS	CYCS	208905_at
1	1782	23191	23191	CYFIP1	CYFIP1	208923_at
1	1783	1539	1539	CYLC2	CYLC2	207780_at
1	1784	84663	84663	CYorf15B	CYorf15B	214131_at
1	1785	1583	1583	CYP11A1	CYP11A1	204309_at
1	1786	1584	1584	CYP11B1	CYP11B1	214610_at
1	1787	1585	1585	CYP11B2	CYP11B2	214630_at
1	1788	1586	1586	CYP17A1	CYP17A1	205502_at
1	1789	1588	1588	CYP19A1	CYP19A1	203475_at
1	1790	1543	1543	CYP1A1	CYP1A1	205749_at
1	1791	57404	57404	CYP20A1	CYP20A1	219565_at
1	1792	1589	1589	CYP21A2	CYP21A2	214622_at
1	1793	1591	1591	CYP24A1	CYP24A1	206504_at
1	1794	1592	1592	CYP26A1	CYP26A1	206424_at
1	1795	56603	56603	CYP26B1	CYP26B1	219825_at
1	1796	1593	1593	CYP27A1	CYP27A1	203979_at
1	1797	1594	1594	CYP27B1	CYP27B1	205676_at
1	1798	1553	1553	CYP2A13	CYP2A13	208327_at
1	1799	1549	1549	CYP2A7	CYP2A7	207718_x_at
1	1800	1557	1557	CYP2C19	CYP2C19	216058_s_at
1	1801	1572	1572	CYP2F1	CYP2F1	207913_at
1	1802	1573	1573	CYP2J2	CYP2J2	205073_at
1	1803	120227	120227	CYP2R1	CYP2R1	207786_at
1	1804	113612	113612	CYP2U1	CYP2U1	216720_at
1	1805	54905	54905	CYP2W1	CYP2W1	220562_at
1	1806	51302	51302	CYP39A1	CYP39A1	220432_s_at
1	1807	10858	10858	CYP46A1	CYP46A1	220331_at
1	1808	284541	284541	CYP4A22	CYP4A22	217319_x_at
1	1809	1580	1580	CYP4B1	CYP4B1	210096_at
1	1810	57834	57834	CYP4F11	CYP4F11	206153_at
1	1811	66002	66002	CYP4F12	CYP4F12	206539_s_at
1	1812	11283	11283	CYP4F8	CYP4F8	210576_at
1	1813	1581	1581	CYP7A1	CYP7A1	207406_at
1	1814	9420	9420	CYP7B1	CYP7B1	207386_at
1	1815	10800	10800	CYSLTR1	CYSLTR1	216288_at
1	1816	57105	57105	CYSLTR2	CYSLTR2	220813_at
1	1817	9266	9266	CYTH2	CYTH2	209158_s_at
1	1818	9265	9265	CYTH3	CYTH3	206523_at
1	1819	9595	9595	CYTIP	CYTIP	209606_at
1	1820	54360	54360	CYTL1	CYTL1	219837_s_at
1	1821	23002	23002	DAAM1	DAAM1	216060_s_at
1	1822	23500	23500	DAAM2	DAAM2	212793_at
1	1823	1600	1600	DAB1	DAB1	220611_at
1	1824	51339	51339	DACT1	DACT1	219179_at
1	1825	1603	1603	DAD1	DAD1	200046_at
1	1826	747	747	DAGLA	DAGLA	214128_at
1	1827	26007	26007	DAK	DAK	218688_at
1	1828	1610	1610	DAO	DAO	206878_at
1	1829	1611	1611	DAP	DAP	201095_at
1	1830	7818	7818	DAP3	DAP3	208822_s_at
1	1831	27071	27071	DAPP1	DAPP1	219290_x_at
1	1832	2532	2532	DARC	DARC	208335_s_at
1	1833	55157	55157	DARS2	DARS2	218365_s_at
1	1834	26528	26528	DAZAP1	DAZAP1	218443_s_at
1	1835	1618	1618	DAZL	DAZL	206588_at
1	1836	1620	1620	DBC1	DBC1	205818_at
1	1837	10926	10926	DBF4	DBF4	204244_s_at
1	1838	80174	80174	DBF4B	DBF4B	206661_at
1	1839	1621	1621	DBH	DBH	206450_at
1	1840	79007	79007	DBNDD1	DBNDD1	222234_s_at
1	1841	51163	51163	DBR1	DBR1	219149_x_at
1	1842	79269	79269	DCAF10	DCAF10	219001_s_at
1	1843	25879	25879	DCAF13	DCAF13	220843_s_at
1	1844	54876	54876	DCAF16	DCAF16	219717_at
1	1845	80067	80067	DCAF17	DCAF17	220172_at
1	1846	26094	26094	DCAF4	DCAF4	214758_at
1	1847	55827	55827	DCAF6	DCAF6	217908_s_at
1	1848	131566	131566	DCBLD2	DCBLD2	213865_at
1	1849	1630	1630	DCC	DCC	206939_at
1	1850	54798	54798	DCHS2	DCHS2	220373_at
1	1851	1632	1632	DCI	DCI	209759_s_at
1	1852	1633	1633	DCK	DCK	203302_at
1	1853	9937	9937	DCLRE1A	DCLRE1A	209804_at
1	1854	64858	64858	DCLRE1B	DCLRE1B	219490_s_at
1	1855	55802	55802	DCP1A	DCP1A	218508_at
1	1856	167227	167227	DCP2	DCP2	212919_at
1	1857	28960	28960	DCPS	DCPS	218774_at
1	1858	11258	11258	DCTN3	DCTN3	204246_s_at
1	1859	51164	51164	DCTN4	DCTN4	218013_x_at
1	1860	10671	10671	DCTN6	DCTN6	203261_at
1	1861	79077	79077	DCTPP1	DCTPP1	218069_at
1	1862	54165	54165	DCUN1D1	DCUN1D1	218583_s_at
1	1863	55208	55208	DCUN1D2	DCUN1D2	219116_s_at
1	1864	51181	51181	DCXR	DCXR	217973_at
1	1865	79016	79016	DDA1	DDA1	218260_at
1	1866	23576	23576	DDAH1	DDAH1	209094_at
1	1867	1642	1642	DDB1	DDB1	208619_at
1	1868	1643	1643	DDB2	DDB2	203409_at
1	1869	23259	23259	DDHD2	DDHD2	212690_at
1	1870	84301	84301	DDI2	DDI2	214583_at
1	1871	1649	1649	DDIT3	DDIT3	209383_at
1	1872	54541	54541	DDIT4	DDIT4	202887_s_at
1	1873	23109	23109	DDN	DDN	214788_x_at
1	1874	4921	4921	DDR2	DDR2	205168_at
1	1875	65992	65992	DDRGK1	DDRGK1	218159_at
1	1876	1652	1652	DDT	DDT	202929_s_at
1	1877	1653	1653	DDX1	DDX1	201241_at
1	1878	1662	1662	DDX10	DDX10	204977_at
1	1879	9188	9188	DDX21	DDX21	208152_s_at
1	1880	29118	29118	DDX25	DDX25	219945_at
1	1881	64794	64794	DDX31	DDX31	219328_at
1	1882	10212	10212	DDX39	DDX39	201584_s_at
1	1883	54514	54514	DDX4	DDX4	221630_s_at
1	1884	51428	51428	DDX41	DDX41	217840_at
1	1885	11325	11325	DDX42	DDX42	201788_at
1	1886	55510	55510	DDX43	DDX43	220004_at
1	1887	9879	9879	DDX46	DDX46	202462_s_at
1	1888	51202	51202	DDX47	DDX47	220890_s_at
1	1889	1655	1655	DDX5	DDX5	200033_at
1	1890	79009	79009	DDX50	DDX50	221699_s_at
1	1891	317781	317781	DDX51	DDX51	214968_at
1	1892	79039	79039	DDX54	DDX54	219111_s_at
1	1893	54606	54606	DDX56	DDX56	217754_at
1	1894	23586	23586	DDX58	DDX58	218943_s_at
1	1895	1656	1656	DDX6	DDX6	204909_at
1	1896	55601	55601	DDX60	DDX60	218986_s_at
1	1897	10522	10522	DEAF1	DEAF1	209407_s_at
1	1898	50514	50514	DEC1	DEC1	220781_at
1	1899	1666	1666	DECR1	DECR1	202447_at
1	1900	26063	26063	DECR2	DECR2	219664_s_at
1	1901	50619	50619	DEF6	DEF6	221293_s_at
1	1902	54849	54849	DEF8	DEF8	219646_at
1	1903	1669	1669	DEFA4	DEFA4	207269_at
1	1904	1670	1670	DEFA5	DEFA5	207529_at
1	1905	1671	1671	DEFA6	DEFA6	207814_at
1	1906	1672	1672	DEFB1	DEFB1	210397_at
1	1907	81623	81623	DEFB126	DEFB126	221414_s_at
1	1908	1673	1673	DEFB4A	DEFB4A	207356_at
1	1909	7913	7913	DEK	DEK	200934_at
1	1910	64789	64789	DEM1	DEM1	219567_s_at
1	1911	57706	57706	DENND1A	DENND1A	219763_at
1	1912	163486	163486	DENND1B	DENND1B	219696_at
1	1913	79958	79958	DENND1C	DENND1C	221080_s_at
1	1914	79961	79961	DENND2D	DENND2D	221081_s_at
1	1915	10260	10260	DENND4A	DENND4A	214787_at
1	1916	9909	9909	DENND4B	DENND4B	202860_at
1	1917	55667	55667	DENND4C	DENND4C	205684_s_at
1	1918	23258	23258	DENND5A	DENND5A	212561_at
1	1919	160518	160518	DENND5B	DENND5B	215058_at
1	1920	8562	8562	DENR	DENR	221509_at
1	1921	55635	55635	DEPDC1	DEPDC1	220295_x_at
1	1922	9681	9681	DEPDC5	DEPDC5	205223_at
1	1923	64798	64798	DEPDC6	DEPDC6	218858_at
1	1924	51071	51071	DERA	DERA	218102_at
1	1925	51009	51009	DERL2	DERL2	218333_at
1	1926	55070	55070	DET1	DET1	219641_at
1	1927	28955	28955	DEXI	DEXI	203733_at
1	1928	1676	1676	DFFA	DFFA	203277_at
1	1929	1677	1677	DFFB	DFFB	206752_s_at
1	1930	1687	1687	DFNA5	DFNA5	203695_s_at
1	1931	8694	8694	DGAT1	DGAT1	203669_s_at
1	1932	25786	25786	DGCR11	DGCR11	215725_at
1	1933	25787	25787	DGCR9	DGCR9	215003_at
1	1934	1607	1607	DGKB	DGKB	216307_at
1	1935	8527	8527	DGKD	DGKD	208072_s_at
1	1936	8526	8526	DGKE	DGKE	207518_at
1	1937	1608	1608	DGKG	DGKG	206395_at
1	1938	9162	9162	DGKI	DGKI	206806_at
1	1939	1609	1609	DGKQ	DGKQ	207562_at
1	1940	8525	8525	DGKZ	DGKZ	207556_s_at
1	1941	1718	1718	DHCR24	DHCR24	200862_at
1	1942	79947	79947	DHDDS	DHDDS	218547_at
1	1943	115817	115817	DHRS1	DHRS1	213279_at
1	1944	79154	79154	DHRS11	DHRS11	218756_s_at
1	1945	9249	9249	DHRS3	DHRS3	202481_at
1	1946	25979	25979	DHRS7B	DHRS7B	220690_s_at
1	1947	10170	10170	DHRS9	DHRS9	219799_s_at
1	1948	55526	55526	DHTKD1	DHTKD1	209916_at
1	1949	8449	8449	DHX16	DHX16	203694_s_at
1	1950	55760	55760	DHX32	DHX32	218198_at
1	1951	60625	60625	DHX35	DHX35	218579_s_at
1	1952	9785	9785	DHX38	DHX38	209178_at
1	1953	79665	79665	DHX40	DHX40	218277_s_at
1	1954	90957	90957	DHX57	DHX57	213420_at
1	1955	79132	79132	DHX58	DHX58	219364_at
1	1956	1659	1659	DHX8	DHX8	203334_at
1	1957	56616	56616	DIABLO	DIABLO	219350_s_at
1	1958	81624	81624	DIAPH3	DIAPH3	220997_s_at
1	1959	1733	1733	DIO1	DIO1	206457_s_at
1	1960	1735	1735	DIO3	DIO3	207154_at
1	1961	23181	23181	DIP2A	DIP2A	215529_x_at
1	1962	54769	54769	DIRAS2	DIRAS2	219619_at
1	1963	9077	9077	DIRAS3	DIRAS3	215506_s_at
1	1964	85458	85458	DIXDC1	DIXDC1	214724_at
1	1965	26105	26105	DKFZP434C153	DKFZP434C153	216085_at
1	1966	26082	26082	DKFZP434L187	DKFZP434L187	216596_at
1	1967	55525	55525	DKFZp547G183	DKFZp547G183	220572_at
1	1968	222161	222161	DKFZP586I1420	DKFZP586I1420	213546_at
1	1969	22943	22943	DKK1	DKK1	204602_at
1	1970	27123	27123	DKK2	DKK2	219908_at
1	1971	27121	27121	DKK4	DKK4	206619_at
1	1972	27120	27120	DKKL1	DKKL1	220284_at
1	1973	1738	1738	DLD	DLD	209095_at
1	1974	10301	10301	DLEU1	DLEU1	205677_s_at
1	1975	1740	1740	DLG2	DLG2	206253_at
1	1976	9787	9787	DLGAP5	DLGAP5	203764_at
1	1977	8788	8788	DLK1	DLK1	209560_s_at
1	1978	65989	65989	DLK2	DLK2	220262_s_at
1	1979	10683	10683	DLL3	DLL3	219537_x_at
1	1980	1743	1743	DLST	DLST	215210_s_at
1	1981	1749	1749	DLX5	DLX5	213707_s_at
1	1982	1750	1750	DLX6	DLX6	221289_at
1	1983	1755	1755	DMBT1	DMBT1	208250_s_at
1	1984	1761	1761	DMRT1	DMRT1	220493_at
1	1985	9988	9988	DMTF1	DMTF1	203301_s_at
1	1986	1657	1657	DMXL1	DMXL1	203791_at
1	1987	1763	1763	DNA2	DNA2	213647_at
1	1988	8632	8632	DNAH17	DNAH17	214229_at
1	1989	146754	146754	DNAH2	DNAH2	215840_at
1	1990	1768	1768	DNAH6	DNAH6	215341_at
1	1991	56171	56171	DNAH7	DNAH7	214222_at
1	1992	27019	27019	DNAI1	DNAI1	220125_at
1	1993	10294	10294	DNAJA2	DNAJA2	209157_at
1	1994	9093	9093	DNAJA3	DNAJA3	205963_s_at
1	1995	55466	55466	DNAJA4	DNAJA4	220395_at
1	1996	79982	79982	DNAJB14	DNAJB14	219237_s_at
1	1997	3300	3300	DNAJB2	DNAJB2	202500_at
1	1998	64215	64215	DNAJC1	DNAJC1	218409_s_at
1	1999	55735	55735	DNAJC11	DNAJC11	215792_s_at
[truncated: 18,958 more rows]
