# Supplementary material for: Analysis of discordant Affymetrix probesets casts serious doubt on idea of microarray data reutilization
Source: BMC Genomics. 2014 Dec 19;15(Suppl 12):S8. doi: 10.1186/1471-2164-15-S12-S8 (PMC4303952; doi:10.1186/1471-2164-15-S12-S8)
Supplement: Additional file 3 — Supplementary Table S2. Sets of genes classified according to correlation analysis [file 1471-2164-15-S12-S8-S3.xlsx]

## Sheet: set1 (r>=0.7, rho>=0.7)
probesets_per_group	gr_number	group_ID	gene_ID	group_name	gene_name	probeset1	probeset1 content according to Nurtdinov et al.	probeset2	probeset2 content according to Nurtdinov et al.	pearson	spearman	p(pearson)	p(spearman)
2	8015	226	226	ALDOA	ALDOA	200966_x_at	YDYH	214687_x_at	MDYG	0.996912	0.994351	2.15628e-92	1.17584e-81
2	9146	4254	4254	KITLG	KITLG	207029_at	YDDF	211124_s_at	YDGI	0.96126	0.992619	1.17204e-47	6.52893e-77
2	10122	10407	10407	SPAG11B	SPAG11B	207271_x_at	MDYG	211381_x_at	DDYI	1	0.99232	1.22982e-284	3.32106e-76
2	9930	6223	6223	RPS19	RPS19	202649_x_at	GDYI	213414_s_at	FDYF	0.991823	0.992164	4.29826e-75	7.55303e-76
2	9188	3945	3945	LDHB	LDHB	201030_x_at	RDYG	213564_x_at	IDYG	0.988046	0.990199	2.30581e-68	6.98083e-72
2	10402	84790	84790	TUBA1C	TUBA1C	209251_x_at	IDYD	211750_x_at	LDYD	0.986639	0.988235	2.1437e-66	1.20151e-68
2	9799	26108	26108	PYGO1	PYGO1	215517_at	LDDY	215520_at	DDDY	0.984004	0.988128	3.26784e-63	1.73864e-68
2	8941	3122	3122	HLA-DRA	HLA-DRA	208894_at	VDDY	210982_s_at	YDDI	0.977728	0.987496	2.26109e-57	1.44045e-67
2	8332	6792	6792	CDKL5	CDKL5	206575_at	YDDF	216923_at	YDDF	0.981609	0.985378	9.50464e-61	8.45925e-65
2	10403	10383	10383	TUBB2C	TUBB2C	208977_x_at	GIYD	213726_x_at	DLYD	0.975773	0.985137	6.85118e-56	1.64289e-64
2	9929	6217	6217	RPS16	RPS16	201258_at	GDYM	213890_x_at	IDYD	0.96532	0.984833	1.35699e-49	3.74309e-64
2	8765	2342	2342	FNTB	FNTB	1773_at	YDDD	204764_at	YGDI	0.807855	0.98455	1.60767e-20	7.94827e-64
2	9937	6201	6201	RPS7	RPS7	200082_s_at	DDYD	213941_x_at	DDYD	0.949309	0.98374	5.66345e-43	6.36021e-63
2	9140	3834	3834	KIF25	KIF25	207682_s_at	YDDF	208128_x_at	YIDG	0.976924	0.983696	9.52808e-57	7.09532e-63
2	8947	3150	3150	HMGN1	HMGN1	200943_at	DDYD	200944_s_at	DDYD	0.967969	0.98212	5.50259e-51	3.02465e-61
2	10305	3196	3196	TLX2	TLX2	207410_s_at	YDDD	211049_at	YDDD	0.974568	0.980205	4.8908e-55	1.88849e-59
2	8018	248	248	ALPI	ALPI	207140_at	YDFD	211618_s_at	YDDF	0.917589	0.980152	1.34425e-34	2.107e-59
2	12568	100505584///4493	100505584///4493	LOC100505584///MT1E	LOC100505584///MT1E	216336_x_at	DDYD	212859_x_at	IDYG	0.981903	0.980131	4.94181e-61	2.19948e-59
2	12587	26986///51132	26986	PABPC1///RLIM	PABPC1	215157_x_at	DFYF	215823_x_at	DFYD	0.959251	0.979817	8.94601e-47	4.15625e-59
2	10404	10381	10381	TUBB3	TUBB3	202154_x_at	MDYG	213476_x_at	FDYD	0.951018	0.979548	1.43625e-43	7.10323e-59
2	8172	656	656	BMP8B	BMP8B	207865_s_at	DDYP	221615_at	DDDY	0.855847	0.978536	3.3996e-25	5.04584e-58
2	9549	22953	22953	P2RX2	P2RX2	221356_x_at	YDDD	221372_s_at	YDDF	0.979261	0.97845	1.25271e-58	5.93746e-58
2	7948	8310	8310	ACOX3	ACOX3	204241_at	YDDF	204242_s_at	YDDV	0.907028	0.978277	1.52081e-32	8.21709e-58
2	8862	2823	2823	GPM6A	GPM6A	209469_at	YDFD	209470_s_at	YDDD	0.984586	0.976736	7.23567e-64	1.32391e-56
2	9939	6236	6236	RRAD	RRAD	204802_at	YDFF	204803_s_at	YDDD	0.976853	0.976585	1.07785e-56	1.72036e-56
2	10067	54407	54407	SLC38A2	SLC38A2	218041_x_at	YDDD	220924_s_at	YDDD	0.990653	0.97645	1.00938e-72	2.1702e-56
2	9831	5892	5892	RAD51L3	RAD51L3	209965_s_at	YFDD	37793_r_at	YPID	0.93657	0.976414	4.30493e-39	2.30924e-56
2	9003	3422	3422	IDI1	IDI1	204615_x_at	YGOG	208881_x_at	YGID	0.979361	0.975448	1.02789e-58	1.17561e-55
2	8977	59340	59340	HRH4	HRH4	221169_s_at	YDDD	221170_at	YDFD	0.975628	0.975292	8.72135e-56	1.51783e-55
2	8249	775	775	CACNA1C	CACNA1C	208020_s_at	YFDF	211592_s_at	YDDL	0.971175	0.975024	7.76603e-53	2.35103e-55
2	8471	6373	6373	CXCL11	CXCL11	210163_at	MDGY	211122_s_at	YGGO	0.96502	0.974092	1.92056e-49	1.03754e-54
2	8898	2971	2971	GTF3A	GTF3A	201338_x_at	YDDI	215091_s_at	YDDD	0.966532	0.973894	3.23329e-50	1.41159e-54
2	9931	6224	6224	RPS20	RPS20	200949_x_at	MDYG	214003_x_at	FDYD	0.91899	0.973271	6.84579e-35	3.66421e-54
2	8875	2878	2878	GPX3	GPX3	201348_at	YIDD	214091_s_at	YDDD	0.965105	0.97279	1.74095e-49	7.54161e-54
2	9134	85368	85368	KIAA1654	KIAA1654	215680_at	DFDY	215681_at	DFYD	0.965031	0.972266	1.89667e-49	1.63099e-53
2	8835	2743	2743	GLRB	GLRB	205279_s_at	YDDF	205280_at	YDFD	0.918084	0.971998	1.06058e-34	2.40662e-53
2	9705	5479	5479	PPIB	PPIB	200967_at	YDDF	200968_s_at	YDDD	0.957436	0.971996	5.15451e-46	2.41656e-53
2	9951	6252	6252	RTN1	RTN1	203485_at	YDDD	210222_s_at	YDDF	0.987324	0.971008	2.51452e-67	9.81051e-53
2	8375	1142	1142	CHRNB3	CHRNB3	207859_s_at	YDDD	217086_at	DDDY	0.96801	0.970064	5.22436e-51	3.58438e-52
2	9388	4501	4501	MT1X	MT1X	204326_x_at	VDYD	208581_x_at	LDYD	0.971352	0.969647	6.05387e-53	6.26842e-52
2	8904	3015	3015	H2AFZ	H2AFZ	200853_at	GKYK	213911_s_at	JJYD	0.963179	0.96912	1.51696e-48	1.25552e-51
2	9968	55800	55800	SCN3B	SCN3B	204722_at	YIDD	204723_at	YDDD	0.943612	0.96767	3.98006e-41	8.00666e-51
2	8105	518	518	ATP5G3	ATP5G3	207507_s_at	YDMG	207508_at	YDGM	0.990491	0.967136	2.0351e-72	1.55144e-50
2	8217	79098	79098	C1orf116	C1orf116	219476_at	YDFD	219856_at	YDDD	0.9247	0.966068	3.84066e-36	5.63478e-50
2	8320	990	990	CDC6	CDC6	203967_at	YDFD	203968_s_at	YDDD	0.710232	0.965665	3.86112e-14	9.07345e-50
2	9529	4946	4946	OAZ1	OAZ1	200077_s_at	YDDD	215952_s_at	YDFD	0.938024	0.965658	1.7124e-39	9.1495e-50
2	10578	27332	27332	ZNF638	ZNF638	211257_x_at	YGDI	213775_x_at	YGDI	0.956932	0.965617	8.26618e-46	9.59475e-50
2	12527	23779///553158	23779///553158	ARHGAP8///PRR5-ARHGAP8	ARHGAP8///PRR5-ARHGAP8	205980_s_at	DDYD	37117_at	DDYD	0.888421	0.965464	1.83903e-29	1.14774e-49
2	8932	25994	25994	HIGD1A	HIGD1A	217845_x_at	GGYG	221896_s_at	PDYD	0.977811	0.965232	1.943e-57	1.50264e-49
2	8191	694	694	BTG1	BTG1	200920_s_at	YDFD	200921_s_at	YGMD	0.942169	0.964787	1.08947e-40	2.51023e-49
2	9230	80350	80350	LPAL2	LPAL2	207762_at	GDYI	210909_x_at	UDYL	0.920311	0.964167	3.58455e-35	5.073e-49
2	7978	155	155	ADRB3	ADRB3	206812_at	YDDD	217303_s_at	YDDD	0.934533	0.963977	1.50934e-38	6.27219e-49
2	9163	160313	160313	KRT19P2	KRT19P2	217338_at	DDDY	217350_at	DDYF	0.925845	0.963353	2.09714e-36	1.25346e-48
2	8039	10053	10053	AP1M2	AP1M2	218261_at	YGGJ	65517_at	YEDD	0.730399	0.963221	3.15724e-15	1.44913e-48
2	8404	1301	1301	COL11A1	COL11A1	204320_at	YDDP	37892_at	YDED	0.918551	0.963066	8.46971e-35	1.71597e-48
2	7923	8647	8647	ABCB11	ABCB11	208288_at	YDDI	211224_s_at	YDDF	0.770479	0.96244	1.0446e-17	3.3757e-48
2	8132	567	567	B2M	B2M	201891_s_at	YFDD	216231_s_at	YDDF	0.927966	0.962377	6.66121e-37	3.61004e-48
2	12580	23420///283820///408050	23420///283820///408050	NOMO1///NOMO2///NOMO3	NOMO1///NOMO2///NOMO3	217225_x_at	DDYD	221853_s_at	DDYD	0.958239	0.962013	2.39905e-46	5.32153e-48
2	10237	6901	6901	TAZ	TAZ	203977_at	YIGD	37278_at	YDDD	0.90522	0.961737	3.22858e-32	7.11762e-48
2	8979	9394	9394	HS6ST1	HS6ST1	206997_s_at	DDYD	214165_s_at	DDDY	0.951116	0.96146	1.32521e-43	9.52107e-48
2	8831	2701	2701	GJA4	GJA4	204904_at	YKGK	40687_at	YIDF	0.952169	0.961363	5.54267e-44	1.05311e-47
2	9008	8519	8519	IFITM1	IFITM1	201601_x_at	YDQQ	214022_s_at	YDDD	0.986285	0.961248	6.23648e-66	1.18651e-47
2	9380	931	931	MS4A1	MS4A1	210356_x_at	YIDG	217418_x_at	YJDJ	0.99754	0.960377	1.97334e-96	2.90247e-47
2	8031	10541	10541	ANP32B	ANP32B	201305_x_at	MGYD	201306_s_at	RGYD	0.957545	0.960352	4.65067e-46	2.97486e-47
2	8342	10136	10136	CELA3A	CELA3A	210080_x_at	RDGY	211738_x_at	YDTY	0.995511	0.960241	9.68719e-86	3.32833e-47
2	10383	8295	8295	TRRAP	TRRAP	202642_s_at	YDDD	214908_s_at	YDDD	0.735451	0.959389	1.62757e-15	7.81002e-47
2	8224	708	708	C1QBP	C1QBP	208910_s_at	PDYD	214214_s_at	MGYD	0.984222	0.959001	1.86941e-63	1.14492e-46
2	10188	11075	11075	STMN2	STMN2	203000_at	YDDI	203001_s_at	YDFD	0.967351	0.958948	1.19044e-50	1.20548e-46
2	9717	26051	26051	PPP1R16B	PPP1R16B	212750_at	YDDD	41577_at	YDDD	0.870032	0.958748	6.54156e-27	1.46458e-46
2	10050	253512	253512	SLC25A30	SLC25A30	216712_at	YDDD	216721_at	DDDY	0.942513	0.958353	8.58911e-41	2.14835e-46
2	10260	11022	11022	TDRKH	TDRKH	221052_at	YDGR	221053_s_at	YIGD	0.936548	0.958031	4.36429e-39	2.92674e-46
2	8436	1395	1395	CRHR2	CRHR2	207897_at	YDDL	211510_s_at	YDDI	0.942089	0.957215	1.15154e-40	6.3443e-46
2	9392	4534	4534	MTM1	MTM1	204101_at	YDDI	36920_at	YDDD	0.945892	0.956832	7.67286e-42	9.07336e-46
2	8424	1363	1363	CPE	CPE	201116_s_at	YDDF	201117_s_at	YDDD	0.897132	0.956544	7.85277e-31	1.1853e-45
2	9551	5034	5034	P4HB	P4HB	200654_at	YDDP	200656_s_at	YDDF	0.907006	0.956257	1.53492e-32	1.54337e-45
2	8379	1153	1153	CIRBP	CIRBP	200810_s_at	YDDD	200811_at	YFDF	0.926855	0.956201	1.2195e-36	1.62453e-45
2	9170	3903	3903	LAIR1	LAIR1	208071_s_at	YDDL	210644_s_at	YFFD	0.910165	0.955575	3.96842e-33	2.86905e-45
2	10471	139538	139538	VENTXP1	VENTXP1	216722_at	YIDG	216726_at	DFDY	0.903149	0.955402	7.50663e-32	3.35388e-45
2	9781	5731	5731	PTGER1	PTGER1	207650_x_at	YFDF	214391_x_at	YDDD	0.964273	0.955371	4.50051e-49	3.45082e-45
2	9136	85452	85452	KIAA1751	KIAA1751	216781_at	DDDY	216807_at	YDDD	0.878761	0.953979	4.53282e-28	1.18207e-44
2	9082	3735	3735	KARS	KARS	200079_s_at	YDDF	200840_at	YFDD	0.920821	0.953751	2.78339e-35	1.4406e-44
2	9510	55695	55695	NSUN5	NSUN5	203802_x_at	PDYD	213773_x_at	IDYG	0.935068	0.953361	1.09025e-38	2.01695e-44
2	9037	3565	3565	IL4	IL4	207538_at	YGDI	207539_s_at	YDDD	0.919398	0.952361	5.61332e-35	4.71887e-44
2	9924	6152	6152	RPL24	RPL24	200013_at	DDYD	214143_x_at	DIYD	0.936632	0.952227	4.14141e-39	5.27968e-44
2	9518	283927	283927	NUDT7	NUDT7	215818_at	DDDY	215824_at	YHLQ	0.904413	0.951588	4.49519e-32	8.98573e-44
2	8961	3207	3207	HOXA11	HOXA11	208493_at	YDDD	213823_at	YDDD	0.723746	0.951129	7.38875e-15	1.31126e-43
2	9749	25865	25865	PRKD2	PRKD2	209282_at	YDDP	38269_at	YDDE	0.934156	0.951037	1.89654e-38	1.41383e-43
2	8845	2779	2779	GNAT1	GNAT1	207514_s_at	YDDL	214286_at	YDDD	0.999979	0.950766	3.55402e-181	1.76301e-43
2	9728	57718	57718	PPP4R4	PPP4R4	220672_at	YDDI	220673_s_at	YDFF	0.932662	0.950667	4.61677e-38	1.91047e-43
2	9815	5865	5865	RAB3B	RAB3B	205924_at	YFDD	205925_s_at	YDDI	0.968694	0.950223	2.18298e-51	2.73404e-43
2	12579	653361///654816///654817	653361///654816///654817	NCF1///NCF1B///NCF1C	NCF1///NCF1B///NCF1C	204961_s_at	DDYD	214084_x_at	DDYD	0.956363	0.948827	1.39942e-45	8.26562e-43
2	12607	7638///7773	7638	ZNF221///ZNF230	ZNF221	220847_x_at	YDUL	205791_x_at	YDUL	0.904653	0.94876	4.07469e-32	8.70948e-43
2	9491	8620	8620	NPFF	NPFF	206402_s_at	YDDD	214184_at	YDDD	0.922332	0.948715	1.30238e-35	9.02334e-43
2	8882	2904	2904	GRIN2B	GRIN2B	210411_s_at	YDFD	210412_at	YGGJ	0.895751	0.948458	1.31879e-30	1.10144e-42
2	8344	1952	1952	CELSR2	CELSR2	204029_at	YDDF	36499_at	YDDD	0.901471	0.948151	1.46665e-31	1.39717e-42
2	10125	6678	6678	SPARC	SPARC	200665_s_at	YDDD	212667_at	YDDD	0.843337	0.947909	7.92533e-24	1.68278e-42
2	12582	56001///728343	56001	NXF2///NXF2B	NXF2	220981_x_at	DDYI	220257_x_at	DDYI	0.908826	0.947618	7.08419e-33	2.10227e-42
2	9602	5204	5204	PFDN5	PFDN5	207132_x_at	YFDF	210908_s_at	YIDG	0.950373	0.946583	2.42378e-43	4.5921e-42
2	8374	1134	1134	CHRNA1	CHRNA1	206633_at	YDDD	211039_at	YFDF	0.895747	0.946365	1.32099e-30	5.40148e-42
2	9187	8861	8861	LDB1	LDB1	203451_at	YDDD	35160_at	YDDE	0.919701	0.945781	4.84076e-35	8.32497e-42
2	10136	57119	57119	SPINLW1	SPINLW1	206318_at	GIYD	206319_s_at	YDFF	0.964756	0.945642	2.60071e-49	9.2201e-42
2	9340	79024	79024	MGC5590	MGC5590	220930_s_at	DDDY	220931_at	DDDY	0.902168	0.945625	1.11215e-31	9.33592e-42
2	8106	521	521	ATP5I	ATP5I	207335_x_at	PDDY	209492_x_at	YDDL	0.951131	0.945454	1.30979e-43	1.05842e-41
2	9641	54103	54103	PION	PION	213142_x_at	YDDD	222150_s_at	YDDD	0.991071	0.944628	1.55869e-73	1.92743e-41
2	8346	1058	1058	CENPA	CENPA	204962_s_at	YDDD	210821_x_at	YDDL	0.89931	0.944511	3.41506e-31	2.09707e-41
2	9558	196743	196743	PAOX	PAOX	221941_at	YDDF	50400_at	YDDE	0.864472	0.944362	3.24497e-26	2.33365e-41
2	9539	26707	26707	OR2J2	OR2J2	208508_s_at	YDDF	216818_s_at	FDYD	0.934572	0.943021	1.47493e-38	6.03118e-41
2	9564	5078	5078	PAX4	PAX4	207867_at	YFDD	211176_s_at	YDDI	0.870118	0.942001	6.37751e-27	1.22354e-40
2	7951	6296	6296	ACSM3	ACSM3	205942_s_at	YDFF	210377_at	YDDL	0.999301	0.941199	7.96258e-119	2.11336e-40
2	9758	55615	55615	PRR5	PRR5	219168_s_at	DDYD	47069_at	DDYD	0.836219	0.941113	4.21597e-23	2.23968e-40
2	10340	7293	7293	TNFRSF4	TNFRSF4	208023_at	DDDY	214228_x_at	YDDD	0.835646	0.940975	4.80632e-23	2.45856e-40
2	9198	10859	10859	LILRB1	LILRB1	207104_x_at	GGYJ	211336_x_at	KGYK	0.997894	0.940592	3.39908e-99	3.18194e-40
2	10375	9321	9321	TRIP11	TRIP11	209778_at	MDYG	210760_x_at	YDIG	0.903749	0.940197	5.89034e-32	4.14196e-40
2	9938	6203	6203	RPS9	RPS9	214317_x_at	MDYG	217747_s_at	DDYI	0.833354	0.940043	8.07823e-23	4.58904e-40
2	9276	548332	548332	MAGOH2	MAGOH2	217692_at	DDDY	217693_x_at	DDYD	0.867049	0.940032	1.5584e-26	4.61993e-40
2	10021	6614	6614	SIGLEC1	SIGLEC1	219519_s_at	YFDD	44673_at	YDDD	0.817969	0.939975	2.17511e-21	4.79892e-40
2	7981	3899	3899	AFF3	AFF3	205734_s_at	YDDD	205735_s_at	YDDI	0.827293	0.939967	3.07312e-22	4.82419e-40
2	10158	8683	8683	SRSF9	SRSF9	200044_at	YDYT	201698_s_at	IDYD	0.828253	0.939962	2.49566e-22	4.84232e-40
2	8223	100129271	100129271	C1orf68	C1orf68	216701_at	DDDY	217087_at	YDDI	0.729483	0.939376	3.55466e-15	7.12531e-40
2	8943	3141	3141	HLCS	HLCS	207833_s_at	YDDF	209399_at	YDDD	0.857588	0.939332	2.14264e-25	7.33491e-40
2	10279	7037	7037	TFRC	TFRC	207332_s_at	YDDD	208691_at	YDDD	0.941029	0.939071	2.37091e-40	8.70104e-40
2	8316	4267	4267	CD99	CD99	201028_s_at	DDYL	201029_s_at	DDYD	0.920833	0.938518	2.76709e-35	1.24557e-39
2	8956	3190	3190	HNRNPK	HNRNPK	200097_s_at	FDYD	200775_s_at	DDYD	0.92818	0.937491	5.92139e-37	2.40694e-39
2	9693	5445	5445	PON2	PON2	201876_at	YDDD	210830_s_at	YDDF	0.962819	0.937273	2.24284e-48	2.76519e-39
2	9412	4626	4626	MYH8	MYH8	206717_at	YDDF	34471_at	YFJH	0.891178	0.937073	6.97958e-30	3.13756e-39
2	9084	81621	81621	KAZALD1	KAZALD1	217511_at	YDFD	221000_s_at	VDDY	0.882255	0.936583	1.46941e-28	4.26881e-39
2	8590	1874	1874	E2F4	E2F4	202248_at	YDDD	38707_r_at	YDDD	0.995393	0.936526	2.80885e-85	4.42352e-39
2	9071	3696	3696	ITGB8	ITGB8	205816_at	YFDD	211488_s_at	YDDL	0.926771	0.936293	1.27657e-36	5.11631e-39
2	9386	4494	4494	MT1F	MT1F	213629_x_at	YDPD	217165_x_at	MGYD	0.97206	0.936225	2.2009e-53	5.33925e-39
2	9251	284352	284352	LRRC68	LRRC68	213751_at	YDDL	213781_at	YDDV	0.912522	0.936159	1.40009e-33	5.56252e-39
2	9354	4311	4311	MME	MME	203434_s_at	YLDD	203435_s_at	YDDD	0.979505	0.935583	7.73728e-59	7.94501e-39
2	8306	913	913	CD1E	CD1E	208592_s_at	YDDD	215784_at	YDDD	0.99625	0.935521	6.12853e-89	8.25562e-39
2	8973	57110	57110	HRASLS	HRASLS	219983_at	YFDF	219984_s_at	YDDF	0.985111	0.935453	1.76691e-64	8.61175e-39
2	10053	293	293	SLC25A6	SLC25A6	212085_at	DDYI	212826_s_at	DDYD	0.930993	0.935223	1.21752e-37	9.91325e-39
2	8243	138162	138162	C9orf116	C9orf116	221946_at	YDDD	59437_at	YDDI	0.959154	0.935145	9.84781e-47	1.0401e-38
2	9381	2206	2206	MS4A2	MS4A2	207496_at	YDDD	207497_s_at	YDDD	0.943728	0.934736	3.66633e-41	1.33469e-38
2	7962	8756	8756	ADAM7	ADAM7	211238_at	YDDI	211239_s_at	YDDD	0.998716	0.934267	5.36261e-108	1.77297e-38
2	10149	5552	5552	SRGN	SRGN	201858_s_at	YGJG	201859_at	YGGG	0.913964	0.93423	7.29412e-34	1.81366e-38
2	8751	400949	400949	FKSG49	FKSG49	208120_x_at	DFYD	211454_x_at	DFYF	0.900145	0.933426	2.46976e-31	2.93657e-38
2	9021	9641	9641	IKBKE	IKBKE	204549_at	YDDI	214398_s_at	YDDL	0.942765	0.932492	7.2128e-41	5.10229e-38
2	9700	8611	8611	PPAP2A	PPAP2A	209147_s_at	YDDD	210946_at	YGDI	0.966391	0.932317	3.83337e-50	5.65319e-38
2	9172	22798	22798	LAMB4	LAMB4	215516_at	YDDF	216622_at	YDDD	0.81281	0.932305	6.12551e-21	5.69153e-38
2	9546	114881	114881	OSBPL7	OSBPL7	208163_s_at	YDDD	210344_at	YDDI	0.897441	0.932278	6.98623e-31	5.78275e-38
2	9213	100287076	100287076	LOC100287076	LOC100287076	217102_at	DDDY	217105_at	DDDY	0.881724	0.931919	1.74783e-28	7.13105e-38
2	8376	1145	1145	CHRNE	CHRNE	207274_at	YDLD	215916_at	DDDY	0.933889	0.931772	2.22676e-38	7.7668e-38
2	8677	2098	2098	ESD	ESD	209009_at	YGGJ	215096_s_at	YFDD	0.908158	0.931198	9.42789e-33	1.08224e-37
2	10254	8115	8115	TCL1A	TCL1A	209995_s_at	YDDD	39318_at	YDDD	0.998927	0.931096	3.40643e-111	1.14781e-37
2	10378	8989	8989	TRPA1	TRPA1	208349_at	YDDD	217590_s_at	YDDD	0.900305	0.931058	2.3198e-31	1.17355e-37
2	8613	254102	254102	EHBP1L1	EHBP1L1	221755_at	YDDL	91703_at	YDDK	0.90736	0.930769	1.32214e-32	1.38474e-37
2	9966	11280	11280	SCN11A	SCN11A	210853_at	YDDI	220791_x_at	YDMG	0.882237	0.930748	1.47813e-28	1.40136e-37
2	8338	90273	90273	CEACAM21	CEACAM21	214907_at	YDDD	216605_s_at	YDDD	0.798407	0.930661	9.3855e-20	1.4732e-37
2	9976	23478	23478	SEC11A	SEC11A	201290_at	YDFD	216274_s_at	ODYK	0.90211	0.930616	1.13828e-31	1.51125e-37
2	9096	3782	3782	KCNN3	KCNN3	205902_at	YDDD	205903_s_at	YDDL	0.920878	0.929691	2.70505e-35	2.5534e-37
2	10055	1811	1811	SLC26A3	SLC26A3	206143_at	YFDF	215657_at	YDDI	0.99222	0.92968	5.60978e-76	2.5686e-37
2	9561	84612	84612	PARD6B	PARD6B	211907_s_at	YDFD	214827_at	YDFD	0.869541	0.929619	7.55779e-27	2.65768e-37
2	9611	25796	25796	PGLS	PGLS	218387_s_at	YDDD	218388_at	YDDL	0.905202	0.929168	3.25187e-32	3.42269e-37
2	12588	375133///5297///728233	5297	PI4KA///PI4KAP1///PI4KAP2	PI4KA	207081_s_at	UDYL	213408_s_at	DDYD	0.903685	0.927826	6.04589e-32	7.19197e-37
2	8682	2110	2110	ETFDH	ETFDH	205530_at	YDGI	33494_at	YDDI	0.827586	0.927739	2.88435e-22	7.54042e-37
2	10526	219654	219654	ZCCHC24	ZCCHC24	212419_at	YDDD	212423_at	YDDD	0.840841	0.927635	1.43757e-23	7.98536e-37
2	10507	331	331	XIAP	XIAP	206536_s_at	DDYF	206537_at	UDLY	0.87781	0.927417	6.12385e-28	8.99053e-37
2	8970	3263	3263	HPX	HPX	210013_at	YDDD	39763_at	YDDD	0.999893	0.927399	3.66958e-152	9.08032e-37
2	10101	6628	6628	SNRPB	SNRPB	208821_at	YGGO	213175_s_at	YITT	0.941063	0.927366	2.31666e-40	9.24529e-37
2	8302	729230	729230	CCR2	CCR2	206978_at	YDDF	207794_at	YFDD	0.782324	0.927176	1.54102e-18	1.02483e-36
2	8911	10542	10542	HBXIP	HBXIP	202299_s_at	YDID	202300_at	YDRG	0.878793	0.927063	4.4873e-28	1.08989e-36
2	8894	2944	2944	GSTM1	GSTM1	204550_x_at	DDYF	215333_x_at	DDYI	0.999406	0.92706	9.81398e-122	1.09164e-36
2	8608	22979	22979	EFR3B	EFR3B	215328_at	DDDY	215334_at	YFDD	0.927849	0.926946	7.10291e-37	1.16125e-36
2	8743	2244	2244	FGB	FGB	204988_at	YDDD	216238_s_at	YDDF	0.992188	0.926683	6.66463e-76	1.33844e-36
2	10044	9356	9356	SLC22A6	SLC22A6	210343_s_at	YDDF	216599_x_at	YJDJ	0.999572	0.925974	1.42209e-127	1.95771e-36
2	9246	9684	9684	LRRC14	LRRC14	203495_at	YDDF	32062_at	YEDD	0.893889	0.925885	2.62349e-30	2.05246e-36
2	8110	527	527	ATP6V0C	ATP6V0C	200954_at	KGKY	36994_at	YDKD	0.839891	0.925706	1.79832e-23	2.25749e-36
2	8732	2208	2208	FCER2	FCER2	206759_at	YDDL	206760_s_at	YDDD	0.982202	0.925698	2.50957e-61	2.26712e-36
2	8847	10578	10578	GNLY	GNLY	205495_s_at	YDDF	37145_at	YDDI	0.997589	0.925692	8.6311e-97	2.27478e-36
2	10583	100289678	100289678	ZNF783	ZNF783	221876_at	YDDD	78495_at	YDED	0.815678	0.925603	3.4584e-21	2.38412e-36
2	8650	5168	5168	ENPP2	ENPP2	209392_at	YFDD	210839_s_at	YDDD	0.9581	0.925534	2.73989e-46	2.47332e-36
2	8331	54901	54901	CDKAL1	CDKAL1	214877_at	YDDD	220039_s_at	YDID	0.719906	0.925195	1.19367e-14	2.95918e-36
2	10300	7086	7086	TKT	TKT	208699_x_at	YDDF	208700_s_at	YDDF	0.922575	0.924977	1.15125e-35	3.31954e-36
2	9512	260294	260294	NSUN5P2	NSUN5P2	213460_x_at	FDYD	213842_x_at	FDYF	0.955044	0.924905	4.62392e-45	3.44838e-36
2	9969	6342	6342	SCP2	SCP2	201339_s_at	YDDD	211733_x_at	YDFD	0.888591	0.924556	1.73365e-29	4.14084e-36
2	8638	64834	64834	ELOVL1	ELOVL1	218028_at	YFDD	57163_at	YDDD	0.935279	0.924287	9.58054e-39	4.76461e-36
2	9457	4744	4744	NEFH	NEFH	204412_s_at	YDLD	33767_at	QDYD	0.845225	0.923484	5.0165e-24	7.22417e-36
2	8056	367	367	AR	AR	211110_s_at	YDDD	211621_at	VDDY	0.868298	0.922093	1.08632e-26	1.47067e-35
2	9397	25821	25821	MTO1	MTO1	218716_x_at	YDDF	222014_x_at	YDDD	0.899723	0.921586	2.91012e-31	1.89849e-35
2	8219	388699	388699	C1orf46	C1orf46	216718_at	DDDY	216935_at	DDYV	0.897779	0.921491	6.14505e-31	1.99134e-35
2	8488	3491	3491	CYR61	CYR61	201289_at	YDDD	210764_s_at	YDDD	0.887044	0.921407	2.95641e-29	2.07675e-35
2	8647	2023	2023	ENO1	ENO1	201231_s_at	YDLD	217294_s_at	LDYU	0.927085	0.920705	1.07701e-36	2.94918e-35
2	8648	2028	2028	ENPEP	ENPEP	204844_at	YFDD	204845_s_at	YDDD	0.928764	0.920592	4.28587e-37	3.11958e-35
2	8838	2746	2746	GLUD1	GLUD1	200946_x_at	YTYD	200947_s_at	VDYD	0.934125	0.920562	1.93202e-38	3.16538e-35
2	9158	3838	3838	KPNA2	KPNA2	201088_at	DDYD	211762_s_at	DDYF	0.799493	0.920543	7.69984e-20	3.19605e-35
2	9070	3694	3694	ITGB6	ITGB6	208083_s_at	YDDI	208084_at	YDDL	0.819269	0.920341	1.66687e-21	3.53227e-35
2	9899	8635	8635	RNASET2	RNASET2	217983_s_at	YDLD	217984_at	YFDF	0.953412	0.920112	1.93029e-44	3.95434e-35
2	10229	8407	8407	TAGLN2	TAGLN2	200916_at	FYDD	210978_s_at	YJJD	0.934868	0.920112	1.23202e-38	3.95434e-35
2	8182	23774	23774	BRD1	BRD1	204520_x_at	YFFD	215460_x_at	YDFF	0.946485	0.919989	4.94229e-42	4.20154e-35
2	9225	644450	644450	LOC644450	LOC644450	215625_at	DIDY	222347_at	DIDY	0.853027	0.919874	7.09139e-25	4.44611e-35
2	9264	10434	10434	LYPLA1	LYPLA1	203007_x_at	FDYF	212449_s_at	LDYD	0.872193	0.919726	3.4399e-27	4.78162e-35
2	9065	55846	55846	ITFG2	ITFG2	220589_s_at	YDID	220590_at	YDDL	0.774518	0.919449	5.50994e-18	5.47533e-35
2	8569	1825	1825	DSC3	DSC3	206032_at	YLDD	206033_s_at	YDFD	0.860112	0.919309	1.08494e-25	5.8626e-35
2	9716	23645	23645	PPP1R15A	PPP1R15A	202014_at	YGDI	37028_at	YDDN	0.941135	0.919295	2.2065e-40	5.90119e-35
2	10570	10794	10794	ZNF460	ZNF460	216273_at	DDDY	216279_at	YDFD	0.79538	0.919197	1.6197e-19	6.19109e-35
2	8060	375	375	ARF1	ARF1	200065_s_at	YDDD	208750_s_at	YDID	0.872819	0.919166	2.84976e-27	6.28633e-35
2	8512	1650	1650	DDOST	DDOST	208674_x_at	YGJG	208675_s_at	YDDF	0.946834	0.919089	3.80516e-42	6.52428e-35
2	8929	3087	3087	HHEX	HHEX	204689_at	YDDP	215933_s_at	YFDD	0.97511	0.919002	2.04545e-55	6.8065e-35
2	9184	3932	3932	LCK	LCK	204890_s_at	YDDD	204891_s_at	YFDD	0.941902	0.918921	1.30916e-40	7.0816e-35
2	8716	388650	388650	FAM69A	FAM69A	213689_x_at	YFDD	216044_x_at	YFDF	0.857828	0.918904	2.00932e-25	7.13875e-35
2	8268	10753	10753	CAPN9	CAPN9	208063_s_at	YDDI	210641_at	YFDD	0.916277	0.91878	2.50126e-34	7.58171e-35
2	8744	2246	2246	FGF1	FGF1	205117_at	VDDY	208240_s_at	YDDD	0.829072	0.918656	2.08755e-22	8.04974e-35
2	8808	2628	2628	GATM	GATM	203178_at	YFDF	216733_s_at	YDDD	0.937841	0.918613	1.9251e-39	8.22099e-35
2	9064	3669	3669	ISG20	ISG20	204698_at	YDDI	33304_at	YDDI	0.958299	0.91833	2.26379e-46	9.42239e-35
2	12555	100329108///2653	100329108///2653	GCSH///LOC100329108	GCSH///LOC100329108	213129_s_at	DDYD	213133_s_at	DFYD	0.944536	0.918168	2.06023e-41	1.01864e-34
2	8385	50856	50856	CLEC4A	CLEC4A	219947_at	YGGJ	221724_s_at	YFDF	0.950581	0.918021	2.04967e-43	1.09308e-34
2	9751	5592	5592	PRKG1	PRKG1	207119_at	YDDF	211380_s_at	YDDF	0.908314	0.917534	8.81878e-33	1.37977e-34
2	9010	3459	3459	IFNGR1	IFNGR1	202727_s_at	YDDD	211676_s_at	YFFD	0.943984	0.917337	3.05673e-41	1.51567e-34
2	8572	11034	11034	DSTN	DSTN	201021_s_at	TTYI	201022_s_at	YFDD	0.921271	0.917262	2.22338e-35	1.57045e-34
2	9435	4681	4681	NBL1	NBL1	201621_at	YDDF	37005_at	YDDD	0.992357	0.916275	2.71544e-76	2.5037e-34
2	9744	5579	5579	PRKCB	PRKCB	207957_s_at	YDDD	209685_s_at	YDDD	0.829887	0.916111	1.74587e-22	2.70401e-34
2	8270	830	830	CAPZA2	CAPZA2	201237_at	YDFD	201238_s_at	VDYD	0.816338	0.916106	3.02795e-21	2.70931e-34
2	9451	4708	4708	NDUFB2	NDUFB2	218200_s_at	YDDF	218201_at	YDDL	0.945817	0.916088	8.10922e-42	2.73295e-34
2	8053	358	358	AQP1	AQP1	207542_s_at	YDDD	209047_at	YDLD	0.899248	0.915568	3.4985e-31	3.48333e-34
2	9511	155400	155400	NSUN5P1	NSUN5P1	213670_x_at	FDYD	214100_x_at	DDYD	0.962701	0.915453	2.54871e-48	3.6749e-34
2	10215	6857	6857	SYT1	SYT1	203998_s_at	YFDD	203999_at	YDDD	0.79394	0.915356	2.093e-19	3.84359e-34
2	8780	2512	2512	FTL	FTL	212788_x_at	DDYD	213187_x_at	FDYD	0.942758	0.91465	7.24643e-41	5.32623e-34
2	8289	55036	55036	CCDC40	CCDC40	220592_at	YDDI	220593_s_at	YDDD	0.918854	0.914469	7.31561e-35	5.78743e-34
2	10239	54662	54662	TBC1D13	TBC1D13	218596_at	YDDD	44696_at	YDDD	0.917718	0.914438	1.26373e-34	5.87044e-34
2	10387	10099	10099	TSPAN3	TSPAN3	200972_at	YFDD	200973_s_at	YDDI	0.928522	0.914427	4.90158e-37	5.90011e-34
2	7960	8745	8745	ADAM23	ADAM23	206046_at	YDFD	213808_at	DDDY	0.7034	0.913646	8.59788e-14	8.43026e-34
2	9613	10857	10857	PGRMC1	PGRMC1	201120_s_at	YGDI	201121_s_at	YDDD	0.906308	0.913456	2.05647e-32	9.1912e-34
2	9034	50615	50615	IL21R	IL21R	219971_at	YDDD	221658_s_at	YDDD	0.891649	0.913391	5.90037e-30	9.46567e-34
2	9316	4174	4174	MCM5	MCM5	201755_at	YDDP	216237_s_at	YDDD	0.958097	0.913102	2.74807e-46	1.07872e-33
2	8698	9214	9214	FAIM3	FAIM3	221601_s_at	YDDD	221602_s_at	YDDI	0.987286	0.913046	2.83833e-67	1.10629e-33
2	9254	54674	54674	LRRN3	LRRN3	209840_s_at	YDDD	209841_s_at	YDDD	0.944918	0.912572	1.56299e-41	1.3692e-33
2	12537	1375///386593	1375///386593	CHKB-CPT1B///CPT1B	CHKB-CPT1B///CPT1B	210069_at	DDYF	210070_s_at	DDYI	0.964917	0.912549	2.16127e-49	1.38295e-33
2	9419	4648	4648	MYO7B	MYO7B	216660_at	YIGD	216662_at	DDDY	0.783729	0.911764	1.21842e-18	1.96369e-33
2	9365	4353	4353	MPO	MPO	203948_s_at	YDDD	203949_at	YFDD	0.898099	0.911595	5.43974e-31	2.11705e-33
2	10198	6817	6817	SULT1A1	SULT1A1	203615_x_at	JDYJ	215299_x_at	OGYG	0.878493	0.911283	4.935e-28	2.42967e-33
2	12573	442381///650293///8586	442381///650293///8586	LOC442381///LOC650293///OR7E87P	LOC442381///LOC650293///OR7E87P	216476_at	DDYD	215770_at	DFYD	0.8269	0.91127	3.34482e-22	2.44369e-33
2	12560	8362///8363	8363	HIST1H4J///HIST1H4K	HIST1H4J	214463_x_at	DDYL	208580_x_at	DDYF	0.766623	0.910959	1.90032e-17	2.80352e-33
2	12584	81696///81797	81797	OR12D3///OR5V1	OR12D3	221431_s_at	YFDD	208098_at	DDDY	0.853507	0.910291	6.26421e-25	3.75652e-33
2	9979	22872	22872	SEC31A	SEC31A	200945_s_at	YDDD	210616_s_at	YDDF	0.87251	0.910149	3.12817e-27	3.99627e-33
2	8866	2840	2840	GPR17	GPR17	206190_at	YDID	215225_s_at	YDDD	0.735602	0.910133	1.5952e-15	4.02507e-33
2	8187	54014	54014	BRWD1	BRWD1	214820_at	YGDI	219280_at	YFDF	0.943579	0.910081	4.07434e-41	4.11784e-33
2	8876	2880	2880	GPX5	GPX5	208028_s_at	YDDD	214648_at	YDDD	0.824578	0.910066	5.49734e-22	4.14345e-33
2	9768	5692	5692	PSMB4	PSMB4	202243_s_at	YDDL	202244_at	YDDI	0.907841	0.909876	1.07857e-32	4.50116e-33
2	8133	8706	8706	B3GALNT1	B3GALNT1	211379_x_at	YDKO	211812_s_at	YGRD	0.77894	0.909617	2.69436e-18	5.03716e-33
2	8817	2665	2665	GDI2	GDI2	200008_s_at	VDYD	200009_at	VDYD	0.911909	0.909588	1.84118e-33	5.10036e-33
2	10548	7756	7756	ZNF207	ZNF207	200828_s_at	YDID	200829_x_at	OKYD	0.904625	0.909491	4.12251e-32	5.31823e-33
2	9730	5537	5537	PPP6C	PPP6C	203529_at	YDFD	206174_s_at	YFDD	0.862003	0.909455	6.46097e-26	5.40144e-33
2	9004	25900	25900	IFFO1	IFFO1	209721_s_at	YDDD	36030_at	YDDD	0.953673	0.909033	1.54079e-44	6.48118e-33
2	9048	3640	3640	INSL3	INSL3	214400_at	YDDP	214572_s_at	YDDD	0.982474	0.908779	1.34331e-61	7.22789e-33
2	8209	339229	339229	C17orf90	C17orf90	221797_at	YDFD	50374_at	YDDD	0.774316	0.908563	5.69148e-18	7.92845e-33
2	8136	146712	146712	B3GNTL1	B3GNTL1	213589_s_at	YDDD	215055_at	YDDD	0.810106	0.908559	1.04074e-20	7.94153e-33
2	9709	10105	10105	PPIF	PPIF	201489_at	YFDD	201490_s_at	YDDD	0.908097	0.908469	9.67592e-33	8.25578e-33
2	8884	2868	2868	GRK4	GRK4	208365_s_at	YDDI	210600_s_at	YDDL	0.820368	0.908147	1.32893e-21	9.47243e-33
2	9099	253980	253980	KCTD13	KCTD13	221889_at	YFDD	45653_at	YDDD	0.92515	0.908036	3.03139e-36	9.92911e-33
2	10232	55080	55080	TAPBPL	TAPBPL	218746_at	YDDD	218747_s_at	YDDF	0.873079	0.907973	2.63475e-27	1.02002e-32
2	9018	28831	28831	IGLJ3	IGLJ3	211798_x_at	DDYL	211881_x_at	DDYL	0.91899	0.906813	6.8476e-35	1.66415e-32
2	10089	6525	6525	SMTN	SMTN	207390_s_at	YDDD	209427_at	YDDL	0.805775	0.906428	2.39022e-20	1.95577e-32
2	8083	51329	51329	ARL6IP4	ARL6IP4	218216_x_at	YDDF	220597_s_at	YFDF	0.914878	0.906328	4.79481e-34	2.03911e-32
2	8415	1295	1295	COL8A1	COL8A1	214587_at	YIDG	221152_at	YJJD	0.762241	0.90619	3.70058e-17	2.15939e-32
2	8900	2978	2978	GUCA1A	GUCA1A	1255_g_at	YDED	206062_at	YDDD	0.999907	0.905988	8.73794e-155	2.34941e-32
2	9970	57147	57147	SCYL3	SCYL3	205607_s_at	YDDD	41329_at	YDDD	0.95994	0.905651	4.5098e-47	2.70164e-32
2	12567	100294402///59307	100294402///59307	LOC100294402///SIGIRR	LOC100294402///SIGIRR	52940_at	YDDD	218921_at	YDDI	0.970035	0.905593	3.72702e-52	2.7676e-32
2	8319	10435	10435	CDC42EP2	CDC42EP2	209850_s_at	YDDD	214014_at	YDDF	0.77554	0.905336	4.67686e-18	3.07723e-32
2	9467	4793	4793	NFKBIB	NFKBIB	214062_x_at	YDDI	214448_x_at	YDDF	0.743767	0.905229	5.28786e-16	3.21631e-32
2	8989	3329	3329	HSPD1	HSPD1	200806_s_at	DDYD	200807_s_at	DDYD	0.925799	0.904986	2.14906e-36	3.55479e-32
2	8201	10944	10944	C11orf58	C11orf58	200084_at	FDYF	201784_s_at	DDYF	0.917912	0.90491	1.15196e-34	3.66672e-32
2	10318	441151	441151	TMEM151B	TMEM151B	213676_at	YDDD	213678_at	YDDD	0.832856	0.904782	9.03328e-23	3.86561e-32
2	12532	100509001///720///721	100509001///720///721	C4A///C4B///LOC100509001	C4A///C4B///LOC100509001	208451_s_at	GDYI	214428_x_at	DDYI	0.989073	0.904719	5.90099e-70	3.96667e-32
2	9176	7805	7805	LAPTM5	LAPTM5	201720_s_at	YDDF	201721_s_at	YDDD	0.972823	0.904336	7.18332e-54	4.63898e-32
2	10447	7385	7385	UQCRC2	UQCRC2	200883_at	YGDI	212600_s_at	YDDD	0.882946	0.904095	1.17102e-28	5.1179e-32
2	9838	57610	57610	RANBP10	RANBP10	221809_at	YDDD	53987_at	YGDD	0.997499	0.903857	3.85033e-96	5.63841e-32
2	8903	2992	2992	GYG1	GYG1	201554_x_at	FFYD	211275_s_at	YQQD	0.933215	0.903822	3.32918e-38	5.71932e-32
2	9317	4176	4176	MCM7	MCM7	208795_s_at	DDYF	210983_s_at	YDDI	0.856755	0.903776	2.67435e-25	5.82511e-32
2	8003	1646	1646	AKR1C2	AKR1C2	209699_x_at	MDYG	211653_x_at	FDYF	0.98166	0.90364	8.49154e-61	6.155e-32
2	9903	11342	11342	RNF13	RNF13	201779_s_at	YDVD	201780_s_at	DFYD	0.785161	0.903599	9.57227e-19	6.25971e-32
2	10412	10190	10190	TXNDC9	TXNDC9	203008_x_at	YFDD	211758_x_at	YDDD	0.961508	0.90332	9.04769e-48	7.00583e-32
2	8263	10487	10487	CAP1	CAP1	200625_s_at	IDYD	213798_s_at	DDYD	0.844948	0.90323	5.36679e-24	7.26627e-32
2	9029	3553	3553	IL1B	IL1B	205067_at	YDDD	39402_at	YEDD	0.966563	0.903207	3.11559e-50	7.33358e-32
2	8595	8721	8721	EDF1	EDF1	209058_at	YIDD	209059_s_at	YDDF	0.88367	0.902966	9.215e-29	8.07872e-32
2	8470	6376	6376	CX3CL1	CX3CL1	203687_at	YDDL	823_at	YFDL	0.886079	0.902839	4.10781e-29	8.5044e-32
2	8964	3231	3231	HOXD1	HOXD1	205974_at	DDDY	205975_s_at	YDDD	0.832731	0.902628	9.29075e-23	9.25264e-32
2	9766	5688	5688	PSMA7	PSMA7	201114_x_at	YDDP	216088_s_at	YDDD	0.963828	0.902584	7.40843e-49	9.4174e-32
2	10236	30851	30851	TAX1BP3	TAX1BP3	209154_at	YDDD	215464_s_at	YFDD	0.876401	0.902438	9.5164e-28	9.98514e-32
2	9171	3912	3912	LAMB1	LAMB1	201505_at	YDDF	211651_s_at	YDDD	0.947281	0.902278	2.71572e-42	1.06448e-31
2	8325	1002	1002	CDH4	CDH4	206866_at	YDDI	220227_at	DDDY	0.762928	0.902211	3.33674e-17	1.09327e-31
2	8210	147339	147339	C18orf25	C18orf25	217508_s_at	YDFD	217539_at	YDDL	0.857441	0.902067	2.22839e-25	1.15781e-31
2	8061	378	378	ARF4	ARF4	201096_s_at	ULYD	201097_s_at	YGRD	0.873318	0.90206	2.45093e-27	1.16113e-31
2	10381	7225	7225	TRPC6	TRPC6	206528_at	YDDD	217287_s_at	YDLD	0.866581	0.902037	1.78239e-26	1.17166e-31
2	12583	29989///29991	29991	OBP2A///OBP2B	OBP2A	220848_x_at	GDYR	220959_s_at	DDYL	0.844979	0.901765	5.32727e-24	1.30556e-31
2	8048	336	336	APOA2	APOA2	219465_at	YDDL	219466_s_at	YDDD	0.990752	0.901231	6.54971e-73	1.61276e-31
2	9295	5596	5596	MAPK4	MAPK4	204707_s_at	YDDD	204708_at	DDDY	0.791081	0.900769	3.46144e-19	1.93427e-31
2	8421	57175	57175	CORO1B	CORO1B	221754_s_at	YFDD	64486_at	YDDD	0.947068	0.900552	3.19059e-42	2.10644e-31
2	10046	8402	8402	SLC25A11	SLC25A11	207088_s_at	YDDI	209003_at	YDDD	0.942614	0.900106	8.01019e-41	2.50707e-31
2	9771	5707	5707	PSMD1	PSMD1	201198_s_at	YDDD	201199_s_at	YDDF	0.903471	0.899644	6.59148e-32	3.00146e-31
2	8005	22977	22977	AKR7A3	AKR7A3	206469_x_at	DDYF	216381_x_at	FDYD	0.990464	0.899253	2.28297e-72	3.49166e-31
2	9100	65987	65987	KCTD14	KCTD14	219545_at	YFDD	58916_at	YEDD	0.701802	0.898835	1.03346e-13	4.10205e-31
2	8120	26033	26033	ATRNL1	ATRNL1	213744_at	YDFD	213745_at	YDDD	0.703781	0.898364	8.2267e-14	4.91571e-31
2	7957	100	100	ADA	ADA	204639_at	YFDD	216705_s_at	YDDF	0.961258	0.898146	1.17432e-47	5.34322e-31
2	10199	6799	6799	SULT1A2	SULT1A2	207122_x_at	MDYG	211385_x_at	MDYG	0.976291	0.898084	2.85168e-56	5.46971e-31
2	8035	307	307	ANXA4	ANXA4	201301_s_at	YDDL	201302_at	YDFD	0.906291	0.896696	2.07028e-32	9.25901e-31
2	9072	9358	9358	ITGBL1	ITGBL1	205422_s_at	YDID	214927_at	DDDY	0.999317	0.896625	3.07386e-119	9.50971e-31
2	8454	1466	1466	CSRP2	CSRP2	207030_s_at	PDYD	211126_s_at	PDYD	0.987591	0.89645	1.05509e-67	1.01558e-30
2	9719	5509	5509	PPP1R3D	PPP1R3D	204554_at	YDDD	204555_s_at	YDDD	0.784192	0.895783	1.12712e-18	1.30329e-30
2	12566	27040///83985	27040///83985	LAT///SPNS1	LAT///SPNS1	209881_s_at	YIDG	211005_at	YDDD	0.974516	0.895268	5.3149e-55	1.57822e-30
2	10560	55628	55628	ZNF407	ZNF407	220835_s_at	YDDI	220836_at	YFFD	0.868775	0.895144	9.45349e-27	1.65298e-30
2	9762	5660	5660	PSAP	PSAP	200866_s_at	YFDD	200871_s_at	YFDD	0.922239	0.894887	1.36533e-35	1.81751e-30
2	9675	5407	5407	PNLIPRP1	PNLIPRP1	206694_at	YDDP	210722_at	YFDF	0.831978	0.894706	1.0991e-22	1.94343e-30
2	9664	5352	5352	PLOD2	PLOD2	202619_s_at	YDDI	202620_s_at	YFDD	0.977085	0.894459	7.16952e-57	2.12822e-30
2	8211	56005	56005	C19orf10	C19orf10	216483_s_at	YDDL	221739_at	YDFD	0.903308	0.894239	7.0397e-32	2.30739e-30
2	8311	1043	1043	CD52	CD52	204661_at	YDDI	34210_at	YFDF	0.982692	0.893765	8.06861e-62	2.74492e-30
2	8047	335	335	APOA1	APOA1	204450_x_at	YDFD	217073_x_at	YDFD	0.999633	0.893645	2.85516e-130	2.86831e-30
2	8100	477	477	ATP1A2	ATP1A2	203295_s_at	YDDD	203296_s_at	YDID	0.940917	0.893533	2.55695e-40	2.98725e-30
2	9045	3633	3633	INPP5B	INPP5B	213643_s_at	YDDF	213804_at	YDFD	0.734216	0.893515	1.91645e-15	3.00674e-30
2	8749	51303	51303	FKBP11	FKBP11	219117_s_at	YDDD	219118_at	YDDI	0.943027	0.893505	6.00454e-41	3.01813e-30
2	8589	1871	1871	E2F3	E2F3	203692_s_at	LDYD	203693_s_at	RGYD	0.737868	0.893439	1.17897e-15	3.09105e-30
2	9793	5801	5801	PTPRR	PTPRR	206084_at	YDDI	210675_s_at	YFDD	0.980356	0.893424	1.38245e-59	3.10848e-30
2	8417	1315	1315	COPB1	COPB1	201358_s_at	YFDD	201359_at	YDDD	0.838545	0.893377	2.46364e-23	3.16161e-30
2	8296	890	890	CCNA2	CCNA2	203418_at	YGDI	213226_at	YFFD	0.849357	0.893355	1.80474e-24	3.18796e-30
2	8084	10550	10550	ARL6IP5	ARL6IP5	200760_s_at	YDDD	200761_s_at	YPDD	0.895639	0.893308	1.37523e-30	3.24292e-30
2	8513	9416	9416	DDX23	DDX23	201440_at	VDYD	40465_at	YGVD	0.862718	0.89323	5.2993e-26	3.33601e-30
2	8264	10486	10486	CAP2	CAP2	212551_at	YDDD	212554_at	YIGD	0.87686	0.892769	8.24746e-28	3.94212e-30
2	8218	9473	9473	C1orf38	C1orf38	207571_x_at	YDDD	210785_s_at	YDDD	0.988424	0.892516	6.20388e-69	4.31946e-30
2	9809	376267	376267	RAB15	RAB15	221810_at	YDDD	59697_at	YDGD	0.886842	0.89251	3.16774e-29	4.32991e-30
2	9324	54797	54797	MED18	MED18	219730_at	YDDL	221650_s_at	YFDD	0.77431	0.892479	5.69708e-18	4.37862e-30
2	10170	27090	27090	ST6GALNAC4	ST6GALNAC4	220937_s_at	YDDF	221551_x_at	YDDI	0.847048	0.89247	3.20727e-24	4.39232e-30
2	10178	8614	8614	STC2	STC2	203438_at	YDDD	203439_s_at	YFDD	0.988174	0.892336	1.48411e-68	4.61023e-30
2	8408	1280	1280	COL2A1	COL2A1	213492_at	YDDD	217404_s_at	YDDI	0.873056	0.892183	2.65285e-27	4.87155e-30
2	8721	356	356	FASLG	FASLG	210865_at	YGDM	211333_s_at	YLDD	0.843337	0.892061	7.92568e-24	5.08989e-30
2	10461	7402	7402	UTRN	UTRN	213022_s_at	YDDI	213023_at	YDFF	0.850953	0.891637	1.20594e-24	5.92384e-30
2	8953	6927	6927	HNF1A	HNF1A	210515_at	YDDF	216930_at	YDDF	0.847242	0.890623	3.05719e-24	8.50067e-30
2	9919	6095	6095	RORA	RORA	210426_x_at	YGDI	210479_s_at	YGDI	0.985338	0.890252	9.43629e-65	9.69178e-30
2	9074	9445	9445	ITM2B	ITM2B	217731_s_at	YDDD	217732_s_at	YDDF	0.793248	0.889825	2.3661e-19	1.1266e-29
2	10508	7503	7503	XIST	XIST	214218_s_at	YDDD	221728_x_at	YIDD	0.934908	0.889677	1.20183e-38	1.18666e-29
2	8298	9134	9134	CCNE2	CCNE2	205034_at	YFDD	211814_s_at	YDDF	0.789538	0.889617	4.52622e-19	1.2121e-29
2	9553	23241	23241	PACS2	PACS2	212778_at	YDDD	34406_at	YDDD	0.83839	0.888592	2.55409e-23	1.73305e-29
2	8734	2222	2222	FDFT1	FDFT1	208647_at	YDDD	210950_s_at	YDDF	0.909749	0.888245	4.75553e-33	1.95469e-29
2	9441	4689	4689	NCF4	NCF4	205147_x_at	YDDL	207677_s_at	YDDF	0.98114	0.887833	2.64711e-60	2.25433e-29
2	10091	6616	6616	SNAP25	SNAP25	202507_s_at	YDDF	202508_s_at	YDDF	0.904951	0.88774	3.6064e-32	2.32791e-29
2	10485	7453	7453	WARS	WARS	200628_s_at	YDDI	200629_at	YDDD	0.898071	0.887664	5.49814e-31	2.38948e-29
2	9057	9657	9657	IQCB1	IQCB1	205995_x_at	YHUH	211707_s_at	YDVD	0.92864	0.887429	4.59299e-37	2.59006e-29
2	9204	9516	9516	LITAF	LITAF	200704_at	YDDD	200706_s_at	YDDD	0.975747	0.887298	7.15286e-56	2.70944e-29
2	8985	3326	3326	HSP90AB1	HSP90AB1	200064_at	LDYD	214359_s_at	FDYD	0.919779	0.887294	4.65735e-35	2.71362e-29
2	8534	401014	401014	DKFZp686O1327	DKFZp686O1327	216874_at	DDYP	216877_at	DIGY	0.708966	0.887106	4.48623e-14	2.89445e-29
2	12545	26581///26582///26584	26584	DUX1///DUX3///DUX5	DUX1	208176_at	DDIY	208582_s_at	DDDY	0.833765	0.886728	7.36477e-23	3.2938e-29
2	8921	63897	63897	HEATR6	HEATR6	218991_at	YDDD	65493_at	YGFD	0.813574	0.886456	5.26532e-21	3.61313e-29
2	9488	4861	4861	NPAS1	NPAS1	206699_x_at	YDDL	216975_x_at	YDDD	0.776362	0.885994	4.09672e-18	4.22715e-29
2	9957	6282	6282	S100A11	S100A11	200660_at	YFDF	208540_x_at	DFYD	0.943775	0.885884	3.54601e-41	4.38767e-29
2	8528	1665	1665	DHX15	DHX15	201385_at	YDDI	201386_s_at	YDDF	0.83394	0.885836	7.07973e-23	4.46003e-29
2	9543	114876	114876	OSBPL1A	OSBPL1A	208158_s_at	YDFD	209485_s_at	YDDD	0.897101	0.885492	7.94625e-31	5.00954e-29
2	9791	5795	5795	PTPRJ	PTPRJ	210173_at	YDFD	214137_at	DDDY	0.844185	0.885385	6.45963e-24	5.1928e-29
2	10510	23214	23214	XPO6	XPO6	211982_x_at	YDFD	214784_x_at	YFFD	0.973438	0.885192	2.84324e-54	5.54178e-29
2	9032	3556	3556	IL1RAP	IL1RAP	205227_at	YFDD	210233_at	YDDF	0.887893	0.885172	2.20755e-29	5.57921e-29
2	8779	2495	2495	FTH1	FTH1	200748_s_at	DDYD	214211_at	YDDF	0.723299	0.884823	7.81657e-15	6.27296e-29
2	10045	57419	57419	SLC24A3	SLC24A3	219090_at	YDDD	57588_at	YDDE	0.952739	0.884721	3.43091e-44	6.49234e-29
2	8854	2814	2814	GP5	GP5	207926_at	DFFY	211525_s_at	YIDD	0.721012	0.884604	1.04054e-14	6.75185e-29
2	8655	10824	10824	EPAG	EPAG	217050_at	DDDY	217245_at	DGYR	0.820824	0.884495	1.20896e-21	7.00099e-29
2	7983	177	177	AGER	AGER	210081_at	YGDM	217046_s_at	YFDD	0.99908	0.884269	6.1424e-114	7.55176e-29
2	8798	2580	2580	GAK	GAK	202281_at	YDDD	40225_at	YDDD	0.84137	0.884188	1.26819e-23	7.75851e-29
2	9651	22925	22925	PLA2R1	PLA2R1	207415_at	YDDI	210194_at	YDHY	0.848307	0.883996	2.34662e-24	8.26933e-29
2	10221	6871	6871	TADA2A	TADA2A	209938_at	YDDL	210537_s_at	YDDF	0.833577	0.883847	7.68353e-23	8.68923e-29
2	8052	353	353	APRT	APRT	203219_s_at	YDFD	213892_s_at	YDDF	0.869403	0.883808	7.86912e-27	8.80304e-29
2	9896	6038	6038	RNASE4	RNASE4	205158_at	YFDF	213397_x_at	YDIG	0.794832	0.88374	1.78619e-19	9.00566e-29
2	10335	7128	7128	TNFAIP3	TNFAIP3	202643_s_at	YFFD	202644_s_at	YDDD	0.963254	0.883384	1.39731e-48	1.01321e-28
2	8836	2745	2745	GLRX	GLRX	206662_at	ODYK	209276_s_at	IDYG	0.815506	0.882457	3.57973e-21	1.37495e-28
2	8180	675	675	BRCA2	BRCA2	208368_s_at	YFDD	214727_at	YDDD	0.819908	0.882133	1.46125e-21	1.52927e-28
2	9579	5139	5139	PDE3A	PDE3A	206388_at	LDDY	206389_s_at	YDDF	0.839703	0.881865	1.87932e-23	1.66904e-28
2	8775	285527	285527	FRYL	FRYL	212546_s_at	YDDD	212548_s_at	YDDD	0.805431	0.881514	2.55137e-20	1.87159e-28
2	8993	3356	3356	HTR2A	HTR2A	207135_at	YDDD	211616_s_at	YDDD	0.829802	0.881508	1.77895e-22	1.87503e-28
2	9338	84179	84179	MFSD7	MFSD7	205144_at	DDDY	214269_at	YDDP	0.785845	0.881436	8.52394e-19	1.91937e-28
2	9995	1992	1992	SERPINB1	SERPINB1	212268_at	YDDF	213572_s_at	YFDD	0.891959	0.881258	5.27938e-30	2.03383e-28
2	8566	1814	1814	DRD3	DRD3	211625_s_at	YDDD	214559_at	YDDD	0.830034	0.881122	1.69049e-22	2.12516e-28
2	10183	8859	8859	STK19	STK19	204090_at	FDYD	36019_at	IDYD	0.922653	0.881009	1.10614e-35	2.20476e-28
2	8680	2104	2104	ESRRG	ESRRG	207981_s_at	YDDD	209966_x_at	YDDD	0.980642	0.879983	7.62173e-60	3.06927e-28
2	9685	5434	5434	POLR2E	POLR2E	213887_s_at	YDGI	217854_s_at	YDID	0.864928	0.879836	2.85305e-26	3.21681e-28
2	8161	605	605	BCL7A	BCL7A	203795_s_at	YLDD	203796_s_at	YFDF	0.750183	0.879524	2.15557e-16	3.55477e-28
2	9227	81691	81691	LOC81691	LOC81691	208107_s_at	YDDI	215215_s_at	YDDF	0.96082	0.879199	1.84566e-47	3.94403e-28
2	10176	6774	6774	STAT3	STAT3	208991_at	YFDD	208992_s_at	YDDL	0.855285	0.879144	3.94084e-25	4.01299e-28
2	9871	65055	65055	REEP1	REEP1	204364_s_at	YDDD	204365_s_at	YDDF	0.913879	0.87857	7.58292e-34	4.81647e-28
2	8715	9750	9750	FAM65B	FAM65B	206707_x_at	YMGD	209829_at	DFDY	0.88769	0.878451	2.36791e-29	5.00186e-28
2	8490	27128	27128	CYTH4	CYTH4	211521_s_at	YDDD	219183_s_at	YDFD	0.821786	0.878448	9.896e-22	5.00608e-28
2	8764	2339	2339	FNTA	FNTA	200090_at	LDYD	209471_s_at	FDYD	0.850393	0.877476	1.39006e-24	6.80055e-28
2	12594	390354///6142	390354///6142	RPL18A///RPL18AP3	RPL18A///RPL18AP3	200869_at	DDYD	216383_at	DDYD	0.824217	0.877123	5.936e-22	7.59641e-28
2	8841	2762	2762	GMDS	GMDS	204875_s_at	YDDI	214106_s_at	YDDF	0.82194	0.876608	9.58316e-22	8.92271e-28
2	12556	51463///653519///728932	51463///653519///728932	GPR89A///GPR89B///GPR89C	GPR89A///GPR89B///GPR89C	220642_x_at	DDYD	222140_s_at	DDYD	0.808257	0.876566	1.48808e-20	9.03812e-28
2	10481	55275	55275	VPS53	VPS53	219794_at	YFDD	221707_s_at	YDKO	0.874494	0.876364	1.71342e-27	9.62632e-28
2	9416	80022	80022	MYO15B	MYO15B	219173_at	YDDD	59375_at	YDED	0.961091	0.876324	1.39584e-47	9.7452e-28
2	9348	23609	23609	MKRN2	MKRN2	216995_x_at	DDDY	218071_s_at	YDDD	0.783909	0.876311	1.18198e-18	9.78531e-28
2	8619	8890	8890	EIF2B4	EIF2B4	209429_x_at	YGDI	215482_s_at	YGDI	0.892643	0.876148	4.12616e-30	1.02926e-27
2	12525	119016///119385///414189///642517///653268///728127///728404///729092	119016///642517///728127///729092	AGAP4///AGAP5///AGAP6///AGAP7///AGAP8///AGAP9///AGAP10///AGAP11	AGAP10///AGAP4///AGAP5///AGAP9	221971_x_at	DDYD	221850_x_at	DDYD	0.898683	0.876036	4.3489e-31	1.06575e-27
2	10365	66008	66008	TRAK2	TRAK2	202124_s_at	YDDD	202125_s_at	YDDD	0.983816	0.875906	5.25352e-63	1.10967e-27
2	9588	8682	8682	PEA15	PEA15	200787_s_at	YDDD	200788_s_at	YDDD	0.78703	0.875341	6.9677e-19	1.32105e-27
2	9998	9792	9792	SERTAD2	SERTAD2	202656_s_at	YDFD	202657_s_at	YFDD	0.964376	0.874919	4.00575e-49	1.50418e-27
2	8706	55194	55194	FAM176B	FAM176B	220134_x_at	YDDI	221710_x_at	YDDD	0.984128	0.874751	2.38312e-63	1.58364e-27
2	9869	5955	5955	RCN2	RCN2	201485_s_at	YDDI	201486_at	YDDL	0.84641	0.874482	3.7539e-24	1.71954e-27
2	9971	6382	6382	SDC1	SDC1	201286_at	YFDD	201287_s_at	YDDD	0.9715	0.874314	4.9141e-53	1.81043e-27
2	10114	6653	6653	SORL1	SORL1	203509_at	YDDF	212560_at	DDDY	0.91129	0.87376	2.42282e-33	2.14304e-27
2	8381	10970	10970	CKAP4	CKAP4	200998_s_at	YFDD	200999_s_at	YDDD	0.972594	0.872834	1.00799e-53	2.83703e-27
2	9022	8517	8517	IKBKG	IKBKG	209929_s_at	DDYD	36004_at	DDYD	0.806773	0.872468	1.97709e-20	3.16751e-27
2	8103	513	513	ATP5D	ATP5D	203926_x_at	YDFD	213041_s_at	YDDL	0.93946	0.872419	6.74012e-40	3.21413e-27
2	8738	2237	2237	FEN1	FEN1	204767_s_at	VDYD	204768_s_at	LDYD	0.748489	0.872404	2.73904e-16	3.22891e-27
2	9102	51780	51780	KDM3B	KDM3B	201643_x_at	YDDD	210878_s_at	YFDD	0.842472	0.872256	9.75399e-24	3.37582e-27
2	9820	8934	8934	RAB7L1	RAB7L1	218699_at	YDFF	218700_s_at	YDDD	0.911055	0.871956	2.68678e-33	3.69376e-27
2	9526	4938	4938	OAS1	OAS1	202869_at	YDDL	205552_s_at	YDDD	0.836092	0.871684	4.34051e-23	4.00664e-27
2	7954	51412	51412	ACTL6B	ACTL6B	206013_s_at	YDDF	206014_at	YDDD	0.942824	0.87147	6.92209e-41	4.2712e-27
2	8547	3337	3337	DNAJB1	DNAJB1	200664_s_at	YDVD	200666_s_at	YHYD	0.869317	0.870374	8.06858e-27	5.91245e-27
2	9314	4158	4158	MC2R	MC2R	208568_at	YDDD	217434_at	YDDD	0.756983	0.870194	8.08006e-17	6.23532e-27
2	10472	51442	51442	VGLL1	VGLL1	205487_s_at	YDDF	215729_s_at	YDDD	0.999583	0.870078	4.96178e-128	6.45236e-27
2	10588	8233	8233	ZRSR2	ZRSR2	208174_x_at	YHYD	213876_x_at	YHYD	0.715403	0.869509	2.07397e-14	7.62787e-27
2	10424	7316	7316	UBC	UBC	208980_s_at	FDYD	211296_x_at	FDYD	0.845191	0.869414	5.05935e-24	7.84407e-27
2	8462	1501	1501	CTNND2	CTNND2	209617_s_at	YDDD	209618_at	YDDI	0.790035	0.868981	4.15252e-19	8.90404e-27
2	10515	10652	10652	YKT6	YKT6	217784_at	YFDD	217785_s_at	YDJJ	0.752142	0.868965	1.62994e-16	8.94605e-27
2	10181	6794	6794	STK11	STK11	204292_x_at	YDDD	41657_at	YDDD	0.864737	0.868963	3.01117e-26	8.94979e-27
2	8044	321	321	APBA2	APBA2	209870_s_at	YDDD	209871_s_at	YDFD	0.716803	0.8688	1.74879e-14	9.3866e-27
2	9536	4987	4987	OPRL1	OPRL1	206563_s_at	YFDD	206564_at	YFDF	0.709591	0.868736	4.16625e-14	9.56338e-27
2	10120	6662	6662	SOX9	SOX9	202935_s_at	YFDD	202936_s_at	YFFD	0.746415	0.868718	3.66298e-16	9.61397e-27
2	10056	11001	11001	SLC27A2	SLC27A2	205768_s_at	YFDD	205769_at	YDDI	0.849644	0.868265	1.67886e-24	1.09688e-26
2	9713	51400	51400	PPME1	PPME1	217841_s_at	YDDD	49077_at	YEDD	0.954995	0.868173	4.83047e-45	1.12636e-26
2	8509	1641	1641	DCX	DCX	204850_s_at	YDDD	204851_s_at	YDDD	0.9999	0.867396	1.59914e-153	1.41031e-26
2	9754	9128	9128	PRPF4	PRPF4	209161_at	YDDD	209162_s_at	YDDF	0.7881	0.867383	5.80068e-19	1.41573e-26
2	8697	23017	23017	FAIM2	FAIM2	203618_at	YFFD	203619_s_at	YDDL	0.71884	0.86731	1.36172e-14	1.44584e-26
2	8919	3068	3068	HDGF	HDGF	200896_x_at	YDPD	216484_x_at	LDUY	0.959892	0.866996	4.7331e-47	1.58258e-26
2	9481	23530	23530	NNT	NNT	202783_at	YDDF	202784_s_at	YDDI	0.745274	0.866836	4.29312e-16	1.65667e-26
2	10405	51174	51174	TUBD1	TUBD1	210389_x_at	YGGG	221326_s_at	YDFF	0.719705	0.866769	1.22387e-14	1.68889e-26
2	8819	50628	50628	GEMIN4	GEMIN4	205527_s_at	YDDD	217099_s_at	YDDF	0.915905	0.866672	2.97673e-34	1.73647e-26
2	10337	25816	25816	TNFAIP8	TNFAIP8	208296_x_at	YFDD	210260_s_at	YFFD	0.932573	0.866254	4.86466e-38	1.95764e-26
2	9342	85377	85377	MICALL1	MICALL1	221779_at	YFFD	55081_at	YDED	0.96778	0.865461	6.98027e-51	2.45303e-26
2	9144	3800	3800	KIF5C	KIF5C	203129_s_at	YDDF	203130_s_at	YDDD	0.851342	0.865397	1.09222e-24	2.49837e-26
2	8303	10576	10576	CCT2	CCT2	201946_s_at	YDDF	201947_s_at	YDDF	0.910672	0.865312	3.1803e-33	2.55926e-26
2	8958	10236	10236	HNRNPR	HNRNPR	208765_s_at	YDLD	208766_s_at	RGYD	0.878208	0.865141	5.40113e-28	2.68614e-26
2	8228	54976	54976	C20orf27	C20orf27	218081_at	YDDP	50314_i_at	YDLD	0.906102	0.864806	2.24042e-32	2.95321e-26
2	9877	5982	5982	RFC2	RFC2	1053_at	YFJH	203696_s_at	YDFD	0.957539	0.864608	4.67492e-46	3.1231e-26
2	8776	2487	2487	FRZB	FRZB	203697_at	YDDD	203698_s_at	YFDF	0.960163	0.864598	3.60371e-47	3.13189e-26
2	9936	6198	6198	RPS6KB1	RPS6KB1	204171_at	TDYY	211578_s_at	DFYF	0.701831	0.864098	1.03004e-13	3.60459e-26
2	9956	6262	6262	RYR2	RYR2	207557_s_at	YDDD	214044_at	YDDD	0.772298	0.863563	7.84398e-18	4.18796e-26
2	8504	9201	9201	DCLK1	DCLK1	205399_at	YDDD	215303_at	DFDY	0.909209	0.863469	6.00672e-33	4.29962e-26
2	8945	3156	3156	HMGCR	HMGCR	202539_s_at	YDDD	202540_s_at	YDDD	0.809391	0.863388	1.19547e-20	4.3977e-26
2	9524	51203	51203	NUSAP1	NUSAP1	218039_at	YFFD	219978_s_at	YGDR	0.965776	0.863368	7.96336e-50	4.42271e-26
2	9954	864	864	RUNX3	RUNX3	204197_s_at	YDFD	204198_s_at	YDDD	0.887704	0.863322	2.35644e-29	4.47931e-26
2	8067	9938	9938	ARHGAP25	ARHGAP25	204882_at	YDDF	38149_at	YEDD	0.99277	0.863263	2.8208e-77	4.55343e-26
2	10426	7326	7326	UBE2G1	UBE2G1	209141_at	YDDF	209142_s_at	YFFD	0.838307	0.863011	2.60421e-23	4.88532e-26
2	10301	8277	8277	TKTL1	TKTL1	214183_s_at	YDDD	216370_s_at	YDDF	0.893139	0.862876	3.44738e-30	5.07258e-26
2	9196	11024	11024	LILRA1	LILRA1	207872_s_at	YDDI	210660_at	YRDG	0.903705	0.862766	5.99628e-32	5.23008e-26
2	8867	79581	79581	GPR172A	GPR172A	218151_x_at	YDFD	222155_s_at	YDDD	0.740368	0.862015	8.41557e-16	6.43866e-26
2	10369	11277	11277	TREX1	TREX1	205875_s_at	YDDD	34689_at	YDDD	0.857807	0.86183	2.02053e-25	6.77712e-26
2	10310	55002	55002	TMCO3	TMCO3	220240_s_at	YFFD	220241_at	YDGI	0.722282	0.861768	8.88043e-15	6.89409e-26
2	8479	26999	26999	CYFIP2	CYFIP2	215785_s_at	YDDF	220999_s_at	YDFD	0.841957	0.861673	1.10291e-23	7.07637e-26
2	8066	84986	84986	ARHGAP19	ARHGAP19	212738_at	YDDD	37577_at	YDDD	0.860299	0.861476	1.03125e-25	7.47164e-26
2	12575	653566///9789	653566///9789	LOC653566///SPCS2	LOC653566///SPCS2	201239_s_at	DDYD	201240_s_at	FDYD	0.845139	0.861415	5.12395e-24	7.59635e-26
2	9268	8567	8567	MADD	MADD	210252_s_at	YDDD	38398_at	YGFD	0.984074	0.86094	2.7363e-63	8.65511e-26
2	9480	4837	4837	NNMT	NNMT	202237_at	YIDD	202238_s_at	YDDD	0.996822	0.860926	7.0579e-92	8.68815e-26
2	10128	54558	54558	SPATA6	SPATA6	220298_s_at	YDDF	220299_at	YDGI	0.982271	0.86092	2.14132e-61	8.70274e-26
2	10013	9467	9467	SH3BP5	SH3BP5	201810_s_at	YDDD	201811_x_at	YFDD	0.925558	0.860691	2.44211e-36	9.26585e-26
2	8128	554	554	AVPR2	AVPR2	208108_s_at	YDDD	208111_at	YFDD	0.806213	0.860622	2.19982e-20	9.44087e-26
2	9902	55658	55658	RNF126	RNF126	205748_s_at	YDLD	215031_x_at	YDPD	0.715162	0.8604	2.13568e-14	1.00307e-25
2	10354	7157	7157	TP53	TP53	201746_at	YDDL	211300_s_at	YDDD	0.873892	0.859607	2.05866e-27	1.24445e-25
2	9920	6117	6117	RPA1	RPA1	201528_at	DDYD	201529_s_at	DDYD	0.954866	0.859357	5.41634e-45	1.3317e-25
2	10180	6793	6793	STK10	STK10	203047_at	YDDD	40420_at	YFFD	0.962143	0.859104	4.63278e-48	1.42604e-25
2	9089	3758	3758	KCNJ1	KCNJ1	210402_at	YFDD	210403_s_at	YFDD	0.990579	0.858817	1.3903e-72	1.54074e-25
2	10368	51399	51399	TRAPPC4	TRAPPC4	217958_at	YDDF	217959_s_at	YDDF	0.757534	0.85864	7.45262e-17	1.61616e-25
2	9982	23231	23231	SEL1L3	SEL1L3	212311_at	YDDI	212314_at	YDDD	0.896365	0.858595	1.04838e-30	1.63598e-25
2	8090	25842	25842	ASF1A	ASF1A	203427_at	YDDF	203428_s_at	YDDI	0.907764	0.858365	1.11468e-32	1.74031e-25
2	8635	8178	8178	ELL	ELL	204095_s_at	YDFF	204096_s_at	YDDD	0.846411	0.857945	3.75253e-24	1.94766e-25
2	8407	1278	1278	COL1A2	COL1A2	202403_s_at	YFDD	202404_s_at	YDDF	0.96237	0.857734	3.63839e-48	2.06032e-25
2	9723	5526	5526	PPP2R5B	PPP2R5B	204611_s_at	YDDD	635_s_at	YFFD	0.811096	0.857426	8.58047e-21	2.23693e-25
2	8474	643	643	CXCR5	CXCR5	206126_at	YFDF	216734_s_at	YDFF	0.706281	0.857157	6.15115e-14	2.40311e-25
2	9830	5890	5890	RAD51L1	RAD51L1	210255_at	YGGG	216880_at	YDDF	0.723411	0.856963	7.70719e-15	2.53026e-25
2	8792	8324	8324	FZD7	FZD7	203705_s_at	YDDD	203706_s_at	YDFD	0.735568	0.85637	1.60247e-15	2.96124e-25
2	8435	1392	1392	CRH	CRH	205629_s_at	YDDD	205630_at	YDDD	0.998394	0.856301	5.07716e-104	3.01616e-25
2	8585	83658	83658	DYNLRB1	DYNLRB1	217917_s_at	YDDD	217918_at	YDDD	0.876986	0.855989	7.92968e-28	3.27512e-25
2	10496	55062	55062	WIPI1	WIPI1	203827_at	YDGI	213836_s_at	YDDD	0.794056	0.855622	2.05051e-19	3.60739e-25
2	8091	438	438	ASMT	ASMT	206779_s_at	DDYF	210551_s_at	DDYF	0.998332	0.855459	2.435e-103	3.76466e-25
2	7963	101	101	ADAM8	ADAM8	205179_s_at	YDDI	205180_s_at	YFDD	0.86996	0.855351	6.68057e-27	3.87316e-25
2	10256	55346	55346	TCP11L1	TCP11L1	205796_at	YDDD	205797_s_at	YDDP	0.835653	0.855006	4.79824e-23	4.23963e-25
2	10401	7275	7275	TUB	TUB	208431_s_at	YDDD	210737_at	YDDD	0.800413	0.854836	6.50455e-20	4.43338e-25
2	8027	285	285	ANGPT2	ANGPT2	205572_at	YDDD	211148_s_at	YDDI	0.842817	0.854659	8.98096e-24	4.64222e-25
2	8246	762	762	CA4	CA4	206208_at	YGGG	206209_s_at	YDDL	0.996063	0.85459	4.49216e-88	4.72682e-25
2	8406	80781	80781	COL18A1	COL18A1	209081_s_at	YDDI	209082_s_at	YDDD	0.892926	0.854546	3.72526e-30	4.78107e-25
2	12605	100101117///60439	60439	TTTY2///TTTY2B	TTTY2	216665_s_at	DYPD	217261_at	DYDD	0.825119	0.854505	4.90029e-22	4.83326e-25
2	9296	5598	5598	MAPK7	MAPK7	207292_s_at	YDDF	35617_at	YDDG	0.912504	0.854501	1.4117e-33	4.83839e-25
2	8402	8161	8161	COIL	COIL	203653_s_at	YDYH	203654_s_at	LLYL	0.827596	0.854014	2.87793e-22	5.49224e-25
2	8740	55612	55612	FERMT1	FERMT1	218796_at	YDFD	60474_at	YFDF	0.994581	0.853694	2.14344e-82	5.96732e-25
2	9429	4668	4668	NAGA	NAGA	202943_s_at	YFDD	202944_at	YDDF	0.921333	0.853155	2.15543e-35	6.86091e-25
2	9860	9584	9584	RBM39	RBM39	207941_s_at	PDYD	208720_s_at	DDYD	0.805865	0.852222	2.34985e-20	8.72182e-25
2	7984	55750	55750	AGK	AGK	218568_at	YFFD	222132_s_at	YDIG	0.879581	0.851557	3.49111e-28	1.03392e-24
2	10246	347853	347853	TBX10	TBX10	207689_at	YDDV	222377_at	YDFD	0.763035	0.851432	3.28298e-17	1.06764e-24
2	10488	51729	51729	WBP11	WBP11	217821_s_at	IDYD	217822_at	IGYD	0.706767	0.850741	5.81129e-14	1.27263e-24
2	9231	9170	9170	LPAR2	LPAR2	206722_s_at	YDDF	206723_s_at	YFDD	0.742055	0.850376	6.68808e-16	1.39575e-24
2	8004	8574	8574	AKR7A2	AKR7A2	202139_at	YDGM	214259_s_at	YDFD	0.758977	0.849888	6.02347e-17	1.57903e-24
2	7980	158	158	ADSL	ADSL	202144_s_at	YDGI	210250_x_at	YGDM	0.965148	0.849885	1.65688e-49	1.58034e-24
2	9260	4058	4058	LTK	LTK	207106_s_at	YDDI	217184_s_at	YMDG	0.808175	0.849202	1.5118e-20	1.87636e-24
2	7994	9049	9049	AIP	AIP	201781_s_at	YDDI	201782_s_at	YDDF	0.809848	0.849092	1.09426e-20	1.92874e-24
2	10393	7264	7264	TSTA3	TSTA3	201644_at	YGDM	36936_at	YDDD	0.935768	0.848786	7.09139e-39	2.08225e-24
2	9483	4842	4842	NOS1	NOS1	207309_at	YDDD	207310_s_at	YDDD	0.733924	0.848627	1.99149e-15	2.16683e-24
2	8169	650	650	BMP2	BMP2	205289_at	YFDD	205290_s_at	YDDD	0.749888	0.848557	2.24762e-16	2.20501e-24
2	10438	7351	7351	UCP2	UCP2	208997_s_at	YDFF	208998_at	YDDD	0.882973	0.848493	1.16055e-28	2.24024e-24
2	8131	51582	51582	AZIN1	AZIN1	201772_at	YFDD	212461_at	YFDD	0.901723	0.848273	1.32747e-31	2.36657e-24
2	7933	10006	10006	ABI1	ABI1	209027_s_at	YDLD	209028_s_at	YFFD	0.917438	0.848058	1.44458e-34	2.49695e-24
2	8372	54480	54480	CHPF2	CHPF2	221799_at	PDYD	55093_at	IDYD	0.80144	0.847846	5.38288e-20	2.6324e-24
2	8975	3269	3269	HRH1	HRH1	205579_at	YDDD	205580_s_at	YDFD	0.803153	0.847634	3.91464e-20	2.77448e-24
2	8469	80157	80157	CWH43	CWH43	220723_s_at	YDDI	220724_at	YDDI	0.859027	0.846886	1.45605e-25	3.33814e-24
2	10001	23064	23064	SETX	SETX	201964_at	YDDD	201965_s_at	YDDD	0.876332	0.84687	9.72208e-28	3.35123e-24
2	10462	10911	10911	UTS2	UTS2	220784_s_at	YFDF	220785_at	YDDF	0.832053	0.84587	1.08102e-22	4.28513e-24
2	12538	1187///1188	1187///1188	CLCNKA///CLCNKB	CLCNKA///CLCNKB	207047_s_at	DDYD	205985_x_at	YDGM	0.990589	0.845845	1.33148e-72	4.31187e-24
2	7950	2180	2180	ACSL1	ACSL1	201963_at	YFDD	207275_s_at	YDDD	0.954359	0.845786	8.47416e-45	4.37425e-24
2	10174	10274	10274	STAG1	STAG1	202293_at	YIDD	202294_at	YFDD	0.706469	0.845561	6.0174e-14	4.62157e-24
2	9016	3486	3486	IGFBP3	IGFBP3	210095_s_at	YFDD	212143_s_at	YDFD	0.971204	0.845267	7.45576e-53	4.96539e-24
2	8382	51192	51192	CKLF	CKLF	219161_s_at	YFDF	221058_s_at	YDFD	0.929745	0.845259	2.47594e-37	4.97526e-24
2	12571	100510692///4671	100510692///4671	LOC100510692///NAIP	LOC100510692///NAIP	204860_s_at	DDYD	204861_s_at	DDYD	0.969063	0.844385	1.35266e-51	6.15434e-24
2	8370	51510	51510	CHMP5	CHMP5	218085_at	FFYD	219356_s_at	YDVD	0.895898	0.844042	1.2488e-30	6.68696e-24
2	12589	285189///5342///5343	285189///5342///5343	PLGLA///PLGLB1///PLGLB2	PLGLA///PLGLB1///PLGLB2	205871_at	DDYD	214415_at	DDYD	0.943123	0.843953	5.61768e-41	6.83162e-24
2	9149	116138	116138	KLHDC3	KLHDC3	208784_s_at	YFDD	214383_x_at	YDDL	0.912546	0.843655	1.3849e-33	7.34078e-24
2	9888	55288	55288	RHOT1	RHOT1	218323_at	YFDD	222148_s_at	YDDD	0.918777	0.842998	7.59424e-35	8.59792e-24
2	10123	9576	9576	SPAG6	SPAG6	210032_s_at	YGDI	210033_s_at	YDDD	0.89933	0.842955	3.38915e-31	8.6889e-24
2	9534	4958	4958	OMD	OMD	205907_s_at	YDDD	205908_s_at	YDDD	0.743653	0.842806	5.37157e-16	9.00407e-24
2	9098	115207	115207	KCTD12	KCTD12	212188_at	YDDD	212192_at	YDFD	0.881879	0.842624	1.66149e-28	9.40467e-24
2	8148	581	581	BAX	BAX	208478_s_at	YDDI	211833_s_at	YDDD	0.833657	0.842232	7.54625e-23	1.03291e-23
2	10054	10861	10861	SLC26A1	SLC26A1	205058_at	PDDY	220733_at	YDDD	0.721936	0.842131	9.27282e-15	1.05804e-23
2	8858	2239	2239	GPC4	GPC4	204983_s_at	YDDD	204984_at	YDDI	0.868049	0.842078	1.16771e-26	1.07165e-23
2	8785	2526	2526	FUT4	FUT4	209892_at	YDDD	209893_s_at	YDDD	0.837593	0.84203	3.07255e-23	1.08399e-23
2	10422	55833	55833	UBAP2	UBAP2	219192_at	YDDD	221839_s_at	YDDD	0.856115	0.841904	3.16783e-25	1.11704e-23
2	10373	54765	54765	TRIM44	TRIM44	217759_at	YDDD	217760_at	DDDY	0.865878	0.841776	2.17903e-26	1.15143e-23
2	8107	539	539	ATP5O	ATP5O	200818_at	YGKK	216954_x_at	GDIY	0.742855	0.841262	5.99359e-16	1.30122e-23
2	9156	354	354	KLK3	KLK3	204582_s_at	YIDD	204583_x_at	YDIG	1	0.841238	4.92057e-264	1.30849e-23
2	9164	3851	3851	KRT4	KRT4	213240_s_at	YDDD	214399_s_at	DDDY	0.97645	0.840827	2.16983e-56	1.44216e-23
2	10374	55223	55223	TRIM62	TRIM62	219272_at	YDDF	58308_at	YDDD	0.817651	0.840639	2.32027e-21	1.50789e-23
2	10134	6687	6687	SPG7	SPG7	202104_s_at	YFDD	214494_s_at	YDDD	0.878672	0.84041	4.6632e-28	1.5917e-23
2	8810	23464	23464	GCAT	GCAT	205164_at	YDUL	36475_at	YDFF	0.971079	0.840245	8.88357e-53	1.65485e-23
2	8441	114819	114819	CROCCP3	CROCCP3	215827_x_at	YDYH	219139_s_at	YPDD	0.760706	0.840192	4.65744e-17	1.67563e-23
2	8951	3161	3161	HMMR	HMMR	207165_at	YDDD	209709_s_at	YFDD	0.950739	0.839915	1.80276e-43	1.78818e-23
2	9384	4477	4477	MSMB	MSMB	207430_s_at	YDDL	210297_s_at	YDDF	0.994532	0.839548	3.10473e-82	1.94914e-23
2	8280	857	857	CAV1	CAV1	203065_s_at	YDDD	212097_at	YDDD	0.906113	0.839545	2.23046e-32	1.95068e-23
2	8700	11170	11170	FAM107A	FAM107A	207547_s_at	YDDD	209074_s_at	YFDD	0.88959	0.839496	1.22337e-29	1.97302e-23
2	9960	25813	25813	SAMM50	SAMM50	201569_s_at	YDDD	201570_at	YDDL	0.802433	0.839413	4.47742e-20	2.01175e-23
2	12562	3700///389125	3700	ITIH4///MUSTN1	ITIH4	37201_at	YDDE	206287_s_at	YDDI	0.795783	0.839411	1.50711e-19	2.01248e-23
2	8467	9820	9820	CUL7	CUL7	203558_at	YDDD	36084_at	YGDD	0.710542	0.839372	3.72122e-14	2.03093e-23
2	9752	5621	5621	PRNP	PRNP	201300_s_at	YDDD	215707_s_at	YDDD	0.827465	0.83927	2.96043e-22	2.08028e-23
2	9279	11253	11253	MAN1B1	MAN1B1	218636_s_at	YDDD	65884_at	YFGD	0.850381	0.839009	1.39409e-24	2.21083e-23
2	8253	793	793	CALB1	CALB1	205625_s_at	YFDD	205626_s_at	YDDD	0.906569	0.838755	1.8436e-32	2.34599e-23
2	8301	1230	1230	CCR1	CCR1	205098_at	YGID	205099_s_at	YIDD	0.937803	0.837654	1.97349e-39	3.02935e-23
2	10192	23673	23673	STX12	STX12	212111_at	YDDD	212112_s_at	YDDD	0.95767	0.837644	4.12938e-46	3.03669e-23
2	10372	8805	8805	TRIM24	TRIM24	204391_x_at	YGDR	213301_x_at	YFDD	0.813034	0.837272	5.85979e-21	3.30912e-23
2	9073	9452	9452	ITM2A	ITM2A	202746_at	YDDF	202747_s_at	YDDF	0.941419	0.83695	1.82076e-40	3.56451e-23
2	9101	23510	23510	KCTD2	KCTD2	212564_at	YDLD	34858_at	YGGD	0.939914	0.836645	4.99722e-40	3.82296e-23
2	9275	4116	4116	MAGOH	MAGOH	210092_at	YDUL	210093_s_at	YDGI	0.902436	0.836508	9.99293e-32	3.94602e-23
2	8034	311	311	ANXA11	ANXA11	206200_s_at	YDDF	214783_s_at	YFDF	0.710236	0.835203	3.85929e-14	5.3168e-23
2	7959	8748	8748	ADAM20	ADAM20	207422_at	YDDD	207423_s_at	YDDD	0.781994	0.83483	1.62806e-18	5.787e-23
2	9887	29984	29984	RHOD	RHOD	209885_at	YDDD	31846_at	YDED	0.729842	0.834791	3.39333e-15	5.83953e-23
2	8437	51232	51232	CRIM1	CRIM1	202551_s_at	YDFD	202552_s_at	YDFD	0.991038	0.834688	1.80887e-73	5.97658e-23
2	9980	7095	7095	SEC62	SEC62	208942_s_at	YGDI	208943_s_at	YDDD	0.795142	0.833749	1.69024e-19	7.39055e-23
2	9088	3757	3757	KCNH2	KCNH2	205262_at	YDDD	210036_s_at	YDDD	0.975503	0.833721	1.07298e-55	7.43812e-23
2	9485	4856	4856	NOV	NOV	204501_at	YDDI	214321_at	YDDF	0.961909	0.833414	5.94206e-48	7.96944e-23
2	8888	80273	80273	GRPEL1	GRPEL1	212432_at	YDDD	212434_at	YDDD	0.789827	0.833256	4.30525e-19	8.25882e-23
2	8524	1717	1717	DHCR7	DHCR7	201790_s_at	YDDD	201791_s_at	YDDD	0.748039	0.833146	2.91775e-16	8.46482e-23
2	8279	846	846	CASR	CASR	210577_at	YDDL	211384_s_at	YDDD	0.752692	0.832859	1.50634e-16	9.02811e-23
2	10501	55884	55884	WSB2	WSB2	201760_s_at	YDDD	213734_at	DDPY	0.89596	0.832701	1.21992e-30	9.35385e-23
2	8112	538	538	ATP7A	ATP7A	205197_s_at	YDDD	205198_s_at	YIDD	0.986876	0.83264	1.03657e-66	9.48211e-23
2	10575	79177	79177	ZNF576	ZNF576	219088_s_at	YDDD	219089_s_at	YFDD	0.788908	0.832621	5.04749e-19	9.52227e-23
2	12551	2214///2215	2214///2215	FCGR3A///FCGR3B	FCGR3A///FCGR3B	204006_s_at	FDYD	204007_at	YDYT	0.970802	0.832418	1.3056e-52	9.96381e-23
2	9211	100129250	100129250	LOC100129250	LOC100129250	221979_at	YDDF	78383_at	YDDE	0.870617	0.832359	5.50356e-27	1.00973e-22
2	10350	7153	7153	TOP2A	TOP2A	201291_s_at	YDDF	201292_at	YIDD	0.813181	0.831948	5.6923e-21	1.10662e-22
2	8967	3241	3241	HPCAL1	HPCAL1	205462_s_at	YDDI	212552_at	YDDD	0.907341	0.831615	1.33307e-32	1.19176e-22
2	8043	23431	23431	AP4E1	AP4E1	220228_at	DDDY	220229_s_at	YDDF	0.734809	0.831464	1.77194e-15	1.23237e-22
2	10589	9753	9753	ZSCAN12	ZSCAN12	206507_at	DDDY	217098_s_at	YDDD	0.850674	0.831402	1.29437e-24	1.24949e-22
2	9157	3827	3827	KNG1	KNG1	206054_at	YDGM	217512_at	YFFD	0.930024	0.831177	2.11553e-37	1.31323e-22
2	12578	10933///10934	10933///10934	MORF4///MORF4L1	MORF4///MORF4L1	221381_s_at	DDYD	217982_s_at	DDYD	0.701131	0.830671	1.11605e-13	1.46877e-22
2	9289	4217	4217	MAP3K5	MAP3K5	203836_s_at	YDDI	203837_at	YDDL	0.805005	0.830648	2.76504e-20	1.4763e-22
2	8036	310	310	ANXA7	ANXA7	201366_at	YDGI	209860_s_at	YDDD	0.851773	0.83059	9.7864e-25	1.49528e-22
2	10052	9673	9673	SLC25A44	SLC25A44	212683_at	YDDD	32091_at	YDDD	0.835864	0.830469	4.57294e-23	1.53604e-22
2	9142	3797	3797	KIF3C	KIF3C	203389_at	YDDI	203390_s_at	YDDD	0.801533	0.829717	5.2904e-20	1.81232e-22
2	8939	3097	3097	HIVEP2	HIVEP2	212641_at	YFDD	212642_s_at	YDDD	0.878273	0.82962	5.29084e-28	1.8512e-22
2	9680	23509	23509	POFUT1	POFUT1	210433_at	YFDD	212349_at	YFDD	0.724683	0.829118	6.56482e-15	2.06644e-22
2	8029	22852	22852	ANKRD26	ANKRD26	205705_at	YDFD	205706_s_at	YDGI	0.809386	0.829069	1.19671e-20	2.08854e-22
2	10213	11276	11276	SYNRG	SYNRG	221937_at	DDDY	64418_at	DDDY	0.944076	0.829001	2.86371e-41	2.11981e-22
2	9224	440434	440434	LOC440434	LOC440434	214107_x_at	DYGM	215090_x_at	HYQL	0.895308	0.828964	1.55544e-30	2.13709e-22
2	8077	55701	55701	ARHGEF40	ARHGEF40	220326_s_at	YDDF	58780_s_at	YEDD	0.8161	0.828774	3.17698e-21	2.22787e-22
2	10159	6741	6741	SSB	SSB	201138_s_at	GDYI	201139_s_at	IGYD	0.784016	0.828613	1.16099e-18	2.30753e-22
2	10489	11152	11152	WDR45	WDR45	209216_at	YDUL	209217_s_at	PDYD	0.722505	0.828347	8.63557e-15	2.445e-22
2	10009	6448	6448	SGSH	SGSH	204293_at	YDDD	35626_at	YDDD	0.861761	0.827851	6.90647e-26	2.7231e-22
2	9440	23154	23154	NCDN	NCDN	209556_at	YDDD	209557_s_at	YDFD	0.909921	0.827839	4.4149e-33	2.73036e-22
2	8578	11221	11221	DUSP10	DUSP10	215501_s_at	YDDD	221563_at	YDDD	0.857648	0.827709	2.10863e-25	2.8083e-22
2	9846	22821	22821	RASA3	RASA3	206220_s_at	YDDD	206221_at	YDDL	0.86364	0.827345	4.09876e-26	3.03858e-22
2	10143	90864	90864	SPSB3	SPSB3	221769_at	YDDD	46256_at	YDDE	0.922157	0.8273	1.42336e-35	3.06815e-22
2	10420	7318	7318	UBA7	UBA7	1294_at	YDDD	203281_s_at	YDDF	0.966237	0.826759	4.6064e-50	3.44815e-22
2	9468	4798	4798	NFRKB	NFRKB	206968_s_at	YFDD	213028_at	YDDD	0.759184	0.82657	5.84075e-17	3.59117e-22
2	9288	4216	4216	MAP3K4	MAP3K4	204089_x_at	YDDD	216199_s_at	YDDD	0.960612	0.826424	2.28358e-47	3.70597e-22
2	10173	23166	23166	STAB1	STAB1	204150_at	YGDI	38487_at	YHDJ	0.810279	0.826361	1.00627e-20	3.75623e-22
2	9654	5328	5328	PLAU	PLAU	205479_s_at	YDGI	211668_s_at	YDGI	0.991394	0.826232	3.4569e-74	3.86173e-22
2	7965	11173	11173	ADAMTS7	ADAMTS7	220705_s_at	IDYD	220706_at	JGYG	0.756121	0.826103	9.16594e-17	3.9699e-22
2	8600	1938	1938	EEF2	EEF2	200094_s_at	YDDD	204102_s_at	YFDD	0.84128	0.825939	1.29546e-23	4.11222e-22
2	8353	9859	9859	CEP170	CEP170	207719_x_at	FYDD	212746_s_at	FYDD	0.964185	0.825529	4.96829e-49	4.4898e-22
2	8678	9700	9700	ESPL1	ESPL1	204817_at	YFDF	38158_at	YIDF	0.959105	0.824259	1.03353e-46	5.88227e-22
2	8683	55500	55500	ETNK1	ETNK1	219017_at	YDDD	222262_s_at	YDFD	0.882039	0.823762	1.57673e-28	6.53551e-22
2	8386	10332	10332	CLEC4M	CLEC4M	207995_s_at	YDDD	210481_s_at	YDID	0.976123	0.823655	3.79752e-56	6.68496e-22
2	10040	57030	57030	SLC17A7	SLC17A7	204229_at	YDFD	204230_s_at	YDDD	0.957267	0.823115	6.04342e-46	7.49077e-22
2	8877	26585	26585	GREM1	GREM1	218468_s_at	YFFD	218469_at	YDDD	0.999483	0.822971	3.3533e-124	7.721e-22
2	9509	54780	54780	NSMCE4A	NSMCE4A	211376_s_at	YDDL	219067_s_at	YDDP	0.729951	0.822762	3.34577e-15	8.06745e-22
2	10164	6749	6749	SSRP1	SSRP1	200956_s_at	YDDL	200957_s_at	YDDD	0.83063	0.822759	1.48222e-22	8.07343e-22
2	10343	79155	79155	TNIP2	TNIP2	218335_x_at	YDID	48531_at	YDID	0.850239	0.822437	1.44516e-24	8.63699e-22
2	9026	3605	3605	IL17A	IL17A	208402_at	YFDD	216876_s_at	YFDD	0.839032	0.822334	2.19899e-23	8.8252e-22
2	9697	25833	25833	POU2F3	POU2F3	207109_at	YDDD	215355_at	YDDD	0.760485	0.822199	4.81395e-17	9.07871e-22
2	8527	10202	10202	DHRS2	DHRS2	206463_s_at	YDDD	214079_at	YGDI	0.976118	0.821916	3.83189e-56	9.63155e-22
2	9214	100288525	100288525	LOC100288525	LOC100288525	219784_at	DDDY	219785_s_at	DDDY	0.87412	0.821637	1.9205e-27	1.02088e-21
2	8828	55340	55340	GIMAP5	GIMAP5	218805_at	YDDD	64064_at	YEDD	0.971227	0.821318	7.21793e-53	1.09117e-21
2	9394	9108	9108	MTMR7	MTMR7	215793_at	YFDD	217292_at	DDDY	0.823367	0.821146	7.10423e-22	1.13092e-21
2	9584	5162	5162	PDHB	PDHB	208911_s_at	YDDF	211023_at	YDDF	0.710571	0.821046	3.70828e-14	1.15465e-21
2	12585	8387///8388	8387	OR1E1///OR1E2	OR1E1	214515_at	YDDD	208587_s_at	DDYD	0.783733	0.821009	1.21747e-18	1.1635e-21
2	9271	4115	4115	MAGEB4	MAGEB4	207580_at	YIDD	207581_s_at	YFDD	0.769224	0.820936	1.2708e-17	1.18118e-21
2	9133	85352	85352	KIAA1644	KIAA1644	221901_at	YFDD	52837_at	YGFD	0.955161	0.82035	4.16234e-45	1.33386e-21
2	9190	54741	54741	LEPROT	LEPROT	202377_at	MDYG	202378_s_at	DDYD	0.702096	0.820047	9.9912e-14	1.42015e-21
2	9453	4728	4728	NDUFS8	NDUFS8	203189_s_at	YDDD	203190_at	YDDF	0.919752	0.819439	4.71958e-35	1.60956e-21
2	8541	1758	1758	DMP1	DMP1	208175_s_at	YDDF	217067_s_at	YDDD	0.857853	0.81932	1.99609e-25	1.64941e-21
2	9199	10288	10288	LILRB2	LILRB2	207697_x_at	JDYJ	210146_x_at	YDID	0.746829	0.818684	3.45726e-16	1.87933e-21
2	8412	50509	50509	COL5A3	COL5A3	218975_at	YDDD	52255_s_at	YDDE	0.897637	0.818533	6.48601e-31	1.93836e-21
2	8251	784	784	CACNB3	CACNB3	209530_at	YDDF	34726_at	YDDD	0.867249	0.818454	1.4714e-26	1.9698e-21
2	10555	24149	24149	ZNF318	ZNF318	203520_s_at	YDDD	203521_s_at	YDDD	0.905961	0.818444	2.37568e-32	1.97407e-21
2	10534	84619	84619	ZGPAT	ZGPAT	221848_at	YDDF	57539_at	YEDD	0.995387	0.818167	2.94239e-85	2.08903e-21
2	9757	78994	78994	PRR14	PRR14	218714_at	YDDF	45687_at	YDED	0.851306	0.817731	1.10235e-24	2.28313e-21
2	9410	10408	10408	MYCNOS	MYCNOS	207028_at	IDYG	216188_at	DDDY	0.801938	0.817505	4.9085e-20	2.39029e-21
2	8049	341	341	APOC1	APOC1	204416_x_at	YLDU	213553_x_at	YOIY	0.852605	0.817449	7.90632e-25	2.41773e-21
2	8899	2975	2975	GTF3C1	GTF3C1	202320_at	YDDD	35671_at	YDDD	0.923036	0.817371	9.09656e-36	2.45647e-21
2	9292	79649	79649	MAP7D3	MAP7D3	219576_at	YDDL	219626_at	YGDR	0.720804	0.817305	1.06784e-14	2.48959e-21
2	10321	84065	84065	TMEM222	TMEM222	221512_at	YDDF	52078_at	YEDD	0.817043	0.816813	2.62537e-21	2.75063e-21
2	8999	3384	3384	ICAM2	ICAM2	204683_at	YDDF	213620_s_at	YDDD	0.808723	0.81636	1.36021e-20	3.01442e-21
2	9402	727897	727897	MUC5B	MUC5B	213432_at	YDDD	222268_x_at	DDYD	0.998364	0.816346	1.08441e-103	3.02317e-21
2	8300	10983	10983	CCNI	CCNI	208655_at	YDDD	208656_s_at	YDDD	0.793322	0.81628	2.33508e-19	3.0634e-21
2	9194	9355	9355	LHX2	LHX2	206140_at	YDFD	211219_s_at	YDDD	0.829972	0.815787	1.7135e-22	3.38324e-21
2	9800	79912	79912	PYROXD1	PYROXD1	213878_at	IDYD	219802_at	DDYI	0.77719	0.815334	3.58312e-18	3.70579e-21
2	9349	2315	2315	MLANA	MLANA	206426_at	YDDD	206427_s_at	YDDF	0.995911	0.815324	2.11734e-87	3.71313e-21
2	9639	29992	29992	PILRA	PILRA	219788_at	YDDI	222218_s_at	YDFF	0.948696	0.815139	9.15935e-43	3.85354e-21
2	9726	5533	5533	PPP3CC	PPP3CC	207000_s_at	YDDF	32541_at	YDDE	0.857209	0.815069	2.37006e-25	3.90839e-21
2	9797	7837	7837	PXDN	PXDN	212012_at	YDDD	212013_at	YDDD	0.987995	0.814437	2.73586e-68	4.43436e-21
2	9689	10623	10623	POLR3C	POLR3C	209382_at	YDDI	210573_s_at	YDDL	0.772699	0.813631	7.36179e-18	5.2056e-21
2	8283	11335	11335	CBX3	CBX3	200037_s_at	ULYD	201091_s_at	FDYD	0.919985	0.813243	4.20959e-35	5.62261e-21
2	10544	7707	7707	ZNF148	ZNF148	203318_s_at	YFDD	203319_s_at	YDDD	0.807037	0.812621	1.88006e-20	6.35853e-21
2	10379	7222	7222	TRPC3	TRPC3	206425_s_at	YFDD	210814_at	YFDD	0.718661	0.81212	1.39213e-14	7.01874e-21
2	9915	10921	10921	RNPS1	RNPS1	200060_s_at	IDYD	207939_x_at	DDYL	0.711149	0.811611	3.46138e-14	7.75653e-21
2	9237	64748	64748	LPPR2	LPPR2	218509_at	YDDD	64899_at	YEDD	0.897857	0.811292	5.96432e-31	8.2575e-21
2	9060	11213	11213	IRAK3	IRAK3	213817_at	DDDY	220034_at	YDDD	0.894383	0.811247	2.1884e-30	8.3295e-21
2	10386	60385	60385	TSKS	TSKS	220544_at	YDDD	220545_s_at	YDDD	0.888063	0.811006	2.08188e-29	8.73275e-21
2	10216	23208	23208	SYT11	SYT11	209197_at	YFFD	209198_s_at	YDFD	0.704295	0.810999	7.75133e-14	8.74455e-21
2	8198	26148	26148	C10orf12	C10orf12	216393_at	DFDY	219601_s_at	YIGD	0.764875	0.810824	2.48346e-17	9.04742e-21
2	8007	214	214	ALCAM	ALCAM	201951_at	YDDD	201952_at	YDDD	0.894091	0.810761	2.43585e-30	9.15967e-21
2	8748	2264	2264	FGFR4	FGFR4	204579_at	YDDI	211237_s_at	YDDI	0.945718	0.81024	8.71701e-42	1.01395e-20
2	12599	11039///11042	11039	SMA4///SMA5	SMA4	206565_x_at	DGYM	215043_s_at	DDYD	0.887957	0.810157	2.15951e-29	1.03052e-20
2	8269	4076	4076	CAPRIN1	CAPRIN1	200722_s_at	YGGG	200723_s_at	YGID	0.836218	0.809005	4.21704e-23	1.2883e-20
2	9547	114882	114882	OSBPL8	OSBPL8	212582_at	YDDD	212585_at	VYDD	0.861986	0.808736	6.4905e-26	1.35698e-20
2	9585	9601	9601	PDIA4	PDIA4	208658_at	YFFD	211048_s_at	YFFD	0.86834	0.808503	1.073e-26	1.41922e-20
2	8818	81544	81544	GDPD5	GDPD5	213343_s_at	YFDD	32502_at	YDFF	0.925867	0.808452	2.07231e-36	1.43328e-20
2	9702	5471	5471	PPAT	PPAT	209433_s_at	LYDD	209434_s_at	YMGD	0.744947	0.807531	4.4919e-16	1.71056e-20
2	9580	5147	5147	PDE6D	PDE6D	204091_at	YPDD	216883_x_at	YDHY	0.878775	0.80697	4.51251e-28	1.90433e-20
2	8962	3215	3215	HOXB5	HOXB5	205600_x_at	YHQL	205601_s_at	YDDD	0.897456	0.806874	6.94686e-31	1.93936e-20
2	9629	5266	5266	PI3	PI3	203691_at	YDDF	41469_at	YDDE	0.950038	0.806686	3.17265e-43	2.01025e-20
2	8553	23234	23234	DNAJC9	DNAJC9	213088_s_at	FYDD	213092_x_at	YPDD	0.962972	0.806653	1.90107e-48	2.02315e-20
2	9302	64844	64844	MARCH7	MARCH7	202653_s_at	YFFD	202654_x_at	YDDD	0.723046	0.806406	8.06881e-15	2.12036e-20
2	9847	9462	9462	RASAL2	RASAL2	217201_at	YDFD	219026_s_at	YDFD	0.803762	0.806278	3.4933e-20	2.17245e-20
2	8175	664	664	BNIP3	BNIP3	201848_s_at	DDYD	201849_at	FDYD	0.738744	0.806054	1.048e-15	2.267e-20
2	8787	9513	9513	FXR2	FXR2	203172_at	YFDD	35265_at	YDDD	0.780892	0.805688	1.95421e-18	2.4301e-20
2	9075	113177	113177	IZUMO4	IZUMO4	214296_x_at	YDFD	215734_at	YDDP	0.962556	0.805278	2.97977e-48	2.62602e-20
2	10162	54434	54434	SSH1	SSH1	221752_at	DDDY	221753_at	YDDD	0.872517	0.805067	3.12134e-27	2.73321e-20
2	9942	6241	6241	RRM2	RRM2	201890_at	YDPD	209773_s_at	YDVD	0.929393	0.804896	3.01819e-37	2.82246e-20
2	8312	1604	1604	CD55	CD55	201925_s_at	YIDD	201926_s_at	YDFD	0.738433	0.804397	1.09281e-15	3.10059e-20
2	8459	1486	1486	CTBS	CTBS	218923_at	YDDV	218924_s_at	YFDD	0.796844	0.804228	1.24547e-19	3.20079e-20
2	10458	8239	8239	USP9X	USP9X	201099_at	YPDD	201100_s_at	YDDD	0.785008	0.804099	9.82255e-19	3.27968e-20
2	9118	23506	23506	KIAA0240	KIAA0240	213208_at	YDDD	38892_at	YGDD	0.73736	0.804037	1.26195e-15	3.31782e-20
2	10564	54925	54925	ZNF434	ZNF434	218937_at	YGMD	220292_at	YFDF	0.735313	0.803469	1.65749e-15	3.69069e-20
2	9706	5480	5480	PPIC	PPIC	204517_at	YDDD	204518_s_at	YDDF	0.815573	0.802942	3.53215e-21	4.07254e-20
2	9393	9110	9110	MTMR4	MTMR4	212277_at	YFDD	214268_s_at	YDDD	0.914959	0.802823	4.61913e-34	4.16348e-20
2	9208	91289	91289	LMF2	LMF2	212682_s_at	YFDD	31837_at	YDDD	0.881517	0.802612	1.86948e-28	4.33064e-20
2	8108	55101	55101	ATP5SL	ATP5SL	218038_at	YDDF	45828_at	YDED	0.748243	0.802601	2.83528e-16	4.33932e-20
2	8199	79591	79591	C10orf76	C10orf76	218891_at	YDDD	55662_at	YDDD	0.856669	0.802471	2.73591e-25	4.44547e-20
2	9947	65117	65117	RSRC2	RSRC2	202301_s_at	YDFD	202302_s_at	YDDD	0.825684	0.802156	4.34292e-22	4.714e-20
2	9514	4924	4924	NUCB1	NUCB1	200646_s_at	YFFD	200649_at	YDDD	0.755537	0.801985	9.98193e-17	4.86607e-20
2	8601	2202	2202	EFEMP1	EFEMP1	201842_s_at	YIDD	201843_s_at	YDDD	0.97826	0.801138	8.4791e-58	5.69121e-20
2	9777	9491	9491	PSMF1	PSMF1	201052_s_at	YFDD	201053_s_at	YDDD	0.85433	0.800998	5.05866e-25	5.83991e-20
2	10494	54904	54904	WHSC1L1	WHSC1L1	218173_s_at	YFDD	221248_s_at	YDDD	0.720319	0.800781	1.13406e-14	6.07812e-20
2	10068	25800	25800	SLC39A6	SLC39A6	202088_at	YDDD	202089_s_at	YDDF	0.906175	0.800173	2.17343e-32	6.79767e-20
2	9640	65018	65018	PINK1	PINK1	209018_s_at	YDDD	209019_s_at	YDFF	0.850866	0.800119	1.23286e-24	6.86497e-20
2	8138	9334	9334	B4GALT5	B4GALT5	221484_at	YDDD	221485_at	YDDD	0.833086	0.799857	8.5801e-23	7.20323e-20
2	12563	100137049///8681	100137049///8681	JMJD7-PLA2G4B///PLA2G4B	JMJD7-PLA2G4B///PLA2G4B	219095_at	YDFD	60528_at	YDDD	0.940134	0.799731	4.31943e-40	7.37234e-20
2	10209	6854	6854	SYN2	SYN2	210247_at	YDDD	210315_at	YDDD	0.847551	0.799137	2.8319e-24	8.21765e-20
2	8380	10370	10370	CITED2	CITED2	207980_s_at	YDDD	209357_at	YDDI	0.877649	0.799135	6.44121e-28	8.22002e-20
2	9695	25913	25913	POT1	POT1	204353_s_at	YDGI	204354_at	YDDD	0.73504	0.798841	1.71855e-15	8.67278e-20
2	10591	7791	7791	ZYX	ZYX	200808_s_at	YDDF	215706_x_at	YDFD	0.961714	0.798732	7.29653e-48	8.84664e-20
2	9039	3576	3576	IL8	IL8	202859_x_at	YIGD	211506_s_at	YFDF	0.934737	0.798338	1.33416e-38	9.50403e-20
2	8155	586	586	BCAT1	BCAT1	214390_s_at	YFDF	214452_at	YDDF	0.827761	0.798118	2.77692e-22	9.89162e-20
2	8069	9743	9743	ARHGAP32	ARHGAP32	203431_s_at	YDDD	210791_s_at	YDDD	0.776792	0.797763	3.82194e-18	1.05497e-19
2	7991	197	197	AHSG	AHSG	204551_s_at	YDDD	210929_s_at	YDDD	0.964352	0.797701	4.11649e-49	1.06694e-19
2	8431	1384	1384	CRAT	CRAT	205843_x_at	YDDI	209522_s_at	YDDD	0.826247	0.797564	3.84911e-22	1.09367e-19
2	8676	11160	11160	ERLIN2	ERLIN2	221542_s_at	YDDD	221543_s_at	YDID	0.862459	0.797474	5.69412e-26	1.11163e-19
2	8717	23625	23625	FAM89B	FAM89B	212484_at	YIDD	32209_at	YGFD	0.915415	0.797311	3.74099e-34	1.14494e-19
2	8768	2290	2290	FOXG1	FOXG1	206018_at	YDDP	207658_s_at	YDDL	0.705241	0.796766	6.94462e-14	1.26309e-19
2	10482	7447	7447	VSNL1	VSNL1	203797_at	YDDD	203798_s_at	YFDF	0.949779	0.796499	3.90262e-43	1.32533e-19
2	9609	10404	10404	PGCP	PGCP	203501_at	YDDI	208454_s_at	YDDF	0.929104	0.796448	3.54687e-37	1.33758e-19
2	8988	3310	3310	HSPA6	HSPA6	117_at	TYDD	213418_at	IYDD	0.903293	0.795698	7.08186e-32	1.53009e-19
2	8304	908	908	CCT6A	CCT6A	201326_at	YDDD	201327_s_at	LQYH	0.863565	0.795545	4.18501e-26	1.57265e-19
2	8802	55568	55568	GALNT10	GALNT10	207357_s_at	YDDD	212256_at	YDFD	0.742658	0.795467	6.15843e-16	1.59485e-19
2	8705	23172	23172	FAM175B	FAM175B	212835_at	YFDD	212837_at	YDDD	0.786377	0.795304	7.78783e-19	1.64195e-19
2	9066	3655	3655	ITGA6	ITGA6	201656_at	YDDP	215177_s_at	YDDD	0.884844	0.793597	6.22871e-29	2.22446e-19
2	9963	22904	22904	SBNO2	SBNO2	204166_at	YFDF	215760_s_at	YDDF	0.720487	0.793567	1.11065e-14	2.23619e-19
2	8588	1869	1869	E2F1	E2F1	2028_s_at	YDDD	204947_at	YDDD	0.822314	0.792878	8.86305e-22	2.52572e-19
2	8285	23466	23466	CBX6	CBX6	202047_s_at	YDDD	202048_s_at	DDDY	0.710726	0.792421	3.64066e-14	2.73729e-19
2	9305	57787	57787	MARK4	MARK4	221560_at	YFDD	55065_at	YDDD	0.769275	0.792402	1.26081e-17	2.74614e-19
2	10314	54732	54732	TMED9	TMED9	205812_s_at	YDDD	208757_at	YDDI	0.900976	0.792157	1.78312e-31	2.86689e-19
2	8991	10808	10808	HSPH1	HSPH1	206976_s_at	YDDD	208744_x_at	YDDF	0.821526	0.7917	1.04484e-21	3.10653e-19
2	9255	57408	57408	LRTM1	LRTM1	221612_at	YFDD	91580_at	YDDD	0.998604	0.791422	1.6413e-106	3.26114e-19
2	9532	4952	4952	OCRL	OCRL	203446_s_at	YDDP	208316_s_at	YDDD	0.709292	0.790993	4.31655e-14	3.51505e-19
2	8607	23167	23167	EFR3A	EFR3A	212149_at	YFDD	212150_at	YDDD	0.896626	0.790884	9.50377e-31	3.58278e-19
2	9852	10741	10741	RBBP9	RBBP9	221439_at	DDDY	221440_s_at	YDDV	0.824051	0.790819	6.14755e-22	3.62365e-19
2	10109	8835	8835	SOCS2	SOCS2	203372_s_at	YDFD	203373_at	YDGI	0.850146	0.790574	1.47963e-24	3.7811e-19
2	8393	1209	1209	CLPTM1	CLPTM1	201640_x_at	YGDI	211136_s_at	YDDF	0.732285	0.790514	2.46975e-15	3.82103e-19
2	8805	23193	23193	GANAB	GANAB	211934_x_at	YIDD	214626_s_at	YIDD	0.778673	0.790386	2.81464e-18	3.90737e-19
2	8777	6624	6624	FSCN1	FSCN1	201564_s_at	YDVD	210933_s_at	YHYD	0.840116	0.790222	1.7055e-23	4.02045e-19
2	8444	7812	7812	CSDE1	CSDE1	202646_s_at	YFDD	219939_s_at	YLDD	0.795905	0.790021	1.47452e-19	4.16281e-19
2	7985	10554	10554	AGPAT1	AGPAT1	215535_s_at	YFFD	32836_at	YDDD	0.863179	0.789506	4.66155e-26	4.5513e-19
2	8295	6352	6352	CCL5	CCL5	1405_i_at	YDDD	204655_at	YDDP	0.809053	0.789501	1.2763e-20	4.55592e-19
2	8475	10663	10663	CXCR6	CXCR6	206974_at	YDDD	211469_s_at	YDDD	0.715026	0.789075	2.17106e-14	4.90412e-19
2	9605	5211	5211	PFKL	PFKL	201102_s_at	YDDF	211065_x_at	YFDF	0.838252	0.788962	2.63768e-23	5.00028e-19
2	9323	9969	9969	MED13	MED13	201986_at	YFDD	201987_at	YDDD	0.710659	0.787467	3.66982e-14	6.46585e-19
2	8702	54463	54463	FAM134B	FAM134B	218510_x_at	YDDF	218532_s_at	YFDD	0.75288	0.787106	1.46616e-16	6.87786e-19
2	9437	64151	64151	NCAPG	NCAPG	218662_s_at	YDFD	218663_at	YDLD	0.871219	0.78701	4.60249e-27	6.99081e-19
2	12591	22932///7784	22932	POMZP3///ZP3	POMZP3	210910_s_at	DDYL	204148_s_at	DDYL	0.947467	0.786484	2.35824e-42	7.64768e-19
2	9063	8660	8660	IRS2	IRS2	209184_s_at	YDDD	209185_s_at	YFDD	0.899652	0.786368	2.99219e-31	7.79904e-19
2	9972	51150	51150	SDF4	SDF4	217855_x_at	YDGM	221972_s_at	YDDD	0.750562	0.786033	2.04234e-16	8.25703e-19
2	9015	3482	3482	IGF2R	IGF2R	201392_s_at	YDFD	201393_s_at	YDDD	0.717439	0.78562	1.61771e-14	8.85697e-19
2	8813	2729	2729	GCLC	GCLC	202922_at	YFDD	202923_s_at	YDDF	0.944904	0.785522	1.57978e-41	9.00419e-19
2	8530	22907	22907	DHX30	DHX30	204355_at	YDDI	212674_s_at	YDDF	0.724749	0.785453	6.51013e-15	9.11068e-19
2	10322	79583	79583	TMEM231	TMEM231	219182_at	YDVD	64900_at	YFLD	0.889882	0.785423	1.10427e-29	9.1567e-19
2	9095	3775	3775	KCNK1	KCNK1	204678_s_at	YDDF	204679_at	YDDF	0.960742	0.785078	2.00046e-47	9.70641e-19
2	10207	6850	6850	SYK	SYK	207540_s_at	YFDD	209269_s_at	DDDY	0.850039	0.785001	1.52002e-24	9.83497e-19
2	8057	116985	116985	ARAP1	ARAP1	212516_at	YDDD	34206_at	YEDD	0.882434	0.784845	1.38555e-28	1.00977e-18
2	9841	5910	5910	RAP1GDS1	RAP1GDS1	209444_at	YDDD	217457_s_at	YDDI	0.863388	0.784592	4.39814e-26	1.05367e-18
2	8718	55215	55215	FANCI	FANCI	213007_at	YDDD	213008_at	YDDL	0.909054	0.784491	6.42266e-33	1.07182e-18
2	7935	29	29	ABR	ABR	212895_s_at	YDFD	214671_s_at	YDDD	0.787866	0.78448	6.03832e-19	1.07385e-18
2	9031	7850	7850	IL1R2	IL1R2	205403_at	YDDF	211372_s_at	YGDI	0.878776	0.784214	4.51171e-28	1.12305e-18
2	8143	573	573	BAG1	BAG1	202387_at	YDGI	211475_s_at	YDDL	0.941705	0.784009	1.49803e-40	1.16237e-18
2	9590	5178	5178	PEG3	PEG3	209242_at	DFYD	209243_s_at	DDYD	0.822706	0.783128	8.16258e-22	1.34736e-18
2	8324	1000	1000	CDH2	CDH2	203440_at	YGDI	203441_s_at	YDDF	0.911919	0.78299	1.83296e-33	1.37878e-18
2	10189	9399	9399	STOML1	STOML1	204701_s_at	YDFD	33736_at	YDDE	0.869733	0.782979	7.14281e-27	1.38131e-18
2	8761	2332	2332	FMR1	FMR1	203689_s_at	YDFD	215245_x_at	YDDD	0.700589	0.78289	1.18739e-13	1.4021e-18
2	8788	486	486	FXYD2	FXYD2	205674_x_at	YGDI	207434_s_at	YDDP	0.996988	0.782775	7.79191e-93	1.42931e-18
2	8520	25861	25861	DFNB31	DFNB31	221887_s_at	YDDD	47553_at	YEDD	0.968513	0.782288	2.75775e-51	1.55021e-18
2	8121	6310	6310	ATXN1	ATXN1	203231_s_at	YDDD	203232_s_at	YDDD	0.830713	0.781893	1.45545e-22	1.65556e-18
2	8262	124583	124583	CANT1	CANT1	221732_at	YDDD	46323_at	YDED	0.94111	0.781808	2.24474e-40	1.67897e-18
2	7988	185	185	AGTR1	AGTR1	205357_s_at	YDDI	208016_s_at	YDDD	0.957645	0.780683	4.22881e-46	2.02292e-18
2	9408	23077	23077	MYCBP2	MYCBP2	201959_s_at	YDDD	201960_s_at	YDDD	0.810018	0.780564	1.05859e-20	2.06323e-18
2	9399	54516	54516	MTRF1L	MTRF1L	215560_x_at	YGRD	217204_at	YDFD	0.758715	0.780166	6.26106e-17	2.20311e-18
2	9795	23369	23369	PUM2	PUM2	201493_s_at	YIDD	216221_s_at	YDDD	0.907119	0.780052	1.46359e-32	2.24465e-18
2	9476	8508	8508	NIPSNAP1	NIPSNAP1	201708_s_at	YDDF	201709_s_at	YDDD	0.767402	0.779922	1.68567e-17	2.29353e-18
2	9434	79903	79903	NAT15	NAT15	218661_at	YDFF	45526_g_at	YDDD	0.750981	0.7799	1.92403e-16	2.30179e-18
2	9845	5921	5921	RASA1	RASA1	202677_at	YDDD	210621_s_at	YDDD	0.98466	0.779561	5.94742e-64	2.43333e-18
2	8629	1997	1997	ELF1	ELF1	212418_at	YDDD	212420_at	YDDI	0.887412	0.779263	2.60606e-29	2.55562e-18
2	10157	10929	10929	SRSF8	SRSF8	213152_s_at	YDPD	214789_x_at	YHYD	0.850563	0.779096	1.33146e-24	2.62624e-18
2	8771	50943	50943	FOXP3	FOXP3	221333_at	YDDD	221334_s_at	YDDF	0.746467	0.779029	3.63632e-16	2.6553e-18
2	10060	6518	6518	SLC2A5	SLC2A5	204429_s_at	YDDI	204430_s_at	YDFD	0.853153	0.778778	6.86498e-25	2.76674e-18
2	8215	55049	55049	C19orf60	C19orf60	218958_at	YDDI	51200_at	YDDE	0.772382	0.778511	7.74011e-18	2.89009e-18
2	10012	6451	6451	SH3BGRL	SH3BGRL	201311_s_at	YDDI	201312_s_at	YFDD	0.789788	0.777965	4.33449e-19	3.15938e-18
2	9477	28511	28511	NKIRAS2	NKIRAS2	218240_at	YDDD	222105_s_at	YFDD	0.733762	0.777248	2.03447e-15	3.54932e-18
2	9273	10916	10916	MAGED2	MAGED2	208682_s_at	LDYD	213627_at	YFDD	0.81314	0.776953	5.7382e-21	3.72375e-18
2	8584	51626	51626	DYNC2LI1	DYNC2LI1	203762_s_at	YDDI	203763_at	YDDF	0.823011	0.776906	7.65656e-22	3.75165e-18
2	9507	50814	50814	NSDHL	NSDHL	209279_s_at	YDDF	215093_at	YGDI	0.833723	0.77652	7.43377e-23	3.99371e-18
2	8491	1602	1602	DACH1	DACH1	205471_s_at	YDDL	205472_s_at	YFDD	0.950647	0.776347	1.94209e-43	4.10711e-18
2	10538	51364	51364	ZMYND10	ZMYND10	205714_s_at	YFDD	216663_s_at	YDDI	0.981195	0.775615	2.34756e-60	4.62114e-18
2	8167	637	637	BID	BID	204493_at	YDDD	211725_s_at	YDIG	0.817016	0.774334	2.6401e-21	5.67482e-18
2	8384	1365	1365	CLDN3	CLDN3	203953_s_at	YDDD	203954_x_at	YDDD	0.974438	0.774155	6.01934e-55	5.83946e-18
2	8916	610	610	HCN2	HCN2	207592_s_at	YDPD	214893_x_at	JJYD	0.744797	0.774107	4.58625e-16	5.88394e-18
2	9952	6253	6253	RTN2	RTN2	204217_s_at	YDDI	34408_at	YDDD	0.814453	0.773533	4.42019e-21	6.44854e-18
2	9025	3603	3603	IL16	IL16	209827_s_at	YFDD	209828_s_at	YFDD	0.870809	0.772999	5.1987e-27	7.0193e-18
2	8477	30827	30827	CXXC1	CXXC1	218058_at	YDDI	48580_at	YDDE	0.905333	0.772587	3.08122e-32	7.49369e-18
2	9240	4033	4033	LRMP	LRMP	204674_at	YDDF	35974_at	YFDF	0.994978	0.77244	9.49997e-84	7.66974e-18
2	9607	27315	27315	PGAP2	PGAP2	215293_s_at	YDDD	41858_at	YGDD	0.794811	0.772347	1.79291e-19	7.78394e-18
2	10366	9697	9697	TRAM2	TRAM2	202368_s_at	YDDD	202369_s_at	YFFD	0.956969	0.77186	7.98369e-46	8.40575e-18
2	9826	5886	5886	RAD23A	RAD23A	201039_s_at	YDDL	201046_s_at	YDDD	0.813981	0.771689	4.85583e-21	8.63525e-18
2	7967	11033	11033	ADAP1	ADAP1	219150_s_at	YFFD	90265_at	YEDD	0.794373	0.771528	1.93843e-19	8.85736e-18
2	9882	8786	8786	RGS11	RGS11	206107_at	YDDD	211872_s_at	YDDF	0.702048	0.77152	1.00461e-13	8.8684e-18
2	9076	3714	3714	JAG2	JAG2	209784_s_at	YFDD	32137_at	YDDE	0.916463	0.771326	2.29139e-34	9.14374e-18
2	9892	6015	6015	RING1	RING1	208371_s_at	YFDF	35685_at	YDED	0.807979	0.769915	1.56981e-20	1.14085e-17
2	8313	924	924	CD7	CD7	214049_x_at	YDDD	214551_s_at	YDDI	0.977302	0.769363	4.87381e-57	1.2435e-17
2	8523	1716	1716	DGUOK	DGUOK	203816_at	YDDL	209549_s_at	YFDD	0.703614	0.769289	8.38732e-14	1.25793e-17
2	8146	8938	8938	BAIAP3	BAIAP3	204874_x_at	YDDL	216356_x_at	YDDD	0.945828	0.769068	8.04142e-42	1.30204e-17
2	8021	262	262	AMD1	AMD1	201196_s_at	PDYD	201197_at	LYDU	0.894175	0.768811	2.36209e-30	1.35519e-17
2	8135	26229	26229	B3GAT3	B3GAT3	203452_at	LDYD	35179_at	FFYF	0.716523	0.768753	1.80946e-14	1.36734e-17
2	10161	23635	23635	SSBP2	SSBP2	203787_at	YDGI	210829_s_at	YGGO	0.933599	0.768295	2.64802e-38	1.46803e-17
2	9541	10956	10956	OS9	OS9	200714_x_at	YDDD	215399_s_at	YDDD	0.911832	0.76817	1.90555e-33	1.49682e-17
2	9301	22919	22919	MAPRE1	MAPRE1	200712_s_at	FFYD	200713_s_at	YQQD	0.781714	0.767669	1.70535e-18	1.61741e-17
2	9741	5567	5567	PRKACB	PRKACB	202741_at	YDDD	202742_s_at	YDID	0.894446	0.767629	2.13871e-30	1.62744e-17
2	9235	4023	4023	LPL	LPL	203548_s_at	YDDD	203549_s_at	YDDD	0.962387	0.767384	3.57189e-48	1.69032e-17
2	9267	10586	10586	MAB21L2	MAB21L2	210302_s_at	YDDD	210303_at	YFDD	0.969331	0.766591	9.52281e-52	1.90992e-17
2	9986	54910	54910	SEMA4C	SEMA4C	219039_at	YFDD	46665_at	YDDD	0.825266	0.766503	4.74902e-22	1.93575e-17
2	9879	5985	5985	RFC5	RFC5	203209_at	YDDD	203210_s_at	YDGI	0.755413	0.765865	1.01634e-16	2.13495e-17
2	8793	92579	92579	G6PC3	G6PC3	221759_at	YDDD	44654_at	YDGD	0.712766	0.765325	2.85219e-14	2.31868e-17
2	10498	7482	7482	WNT2B	WNT2B	206458_s_at	YDDI	206459_s_at	YDDI	0.759107	0.765011	5.90784e-17	2.43254e-17
2	9659	5341	5341	PLEK	PLEK	203470_s_at	YDDF	203471_s_at	YDDD	0.796878	0.764703	1.23803e-19	2.54948e-17
2	9311	53615	53615	MBD3	MBD3	202463_s_at	YDGR	41160_at	YDED	0.744194	0.764154	4.98483e-16	2.77113e-17
2	10220	10579	10579	TACC2	TACC2	202289_s_at	YFFD	211382_s_at	YDDF	0.821336	0.763994	1.08701e-21	2.83929e-17
2	9478	7080	7080	NKX2-1	NKX2-1	210673_x_at	YHQL	211024_s_at	YDDD	0.883039	0.763968	1.1356e-28	2.85045e-17
2	7931	6059	6059	ABCE1	ABCE1	201872_s_at	DDYD	201873_s_at	YDPD	0.981937	0.763514	4.5775e-61	3.05363e-17
2	8673	2067	2067	ERCC1	ERCC1	203719_at	YDDP	203720_s_at	YDDF	0.882911	0.763272	1.18432e-28	3.16772e-17
2	8092	23245	23245	ASTN2	ASTN2	209693_at	YDDD	215407_s_at	YDDD	0.926901	0.762456	1.18941e-36	3.58279e-17
2	8293	6362	6362	CCL18	CCL18	209924_at	YDDD	32128_at	YDGD	0.971691	0.761657	3.74518e-53	4.03971e-17
2	9997	5054	5054	SERPINE1	SERPINE1	202627_s_at	YDID	202628_s_at	YDFD	0.97106	0.761558	9.13245e-53	4.10034e-17
2	8152	56987	56987	BBX	BBX	213015_at	DDDY	213016_at	DDDY	0.858702	0.760549	1.58935e-25	4.76797e-17
2	8974	3273	3273	HRG	HRG	206226_at	YFFD	31835_at	YIIK	0.998718	0.760518	4.95884e-108	4.79029e-17
2	8452	10675	10675	CSPG5	CSPG5	205344_at	YDDI	39966_at	YGDD	0.801654	0.760518	5.17302e-20	4.79029e-17
2	9431	10135	10135	NAMPT	NAMPT	217738_at	YIDD	217739_s_at	DDYD	0.976415	0.760475	2.3061e-56	4.82085e-17
2	7999	8227	8227	AKAP17A	AKAP17A	203624_at	DDYD	210269_s_at	DDYD	0.938912	0.760301	9.65013e-40	4.94764e-17
2	9596	5195	5195	PEX14	PEX14	203503_s_at	YDDD	33760_at	YDDD	0.807983	0.760272	1.56858e-20	4.96915e-17
2	10446	7348	7348	UPK1B	UPK1B	210064_s_at	YDDF	210065_s_at	YFDD	0.976722	0.760032	1.35482e-56	5.15006e-17
2	9258	1241	1241	LTB4R	LTB4R	210128_s_at	YFDF	216388_s_at	YDDD	0.786787	0.759747	7.26278e-19	5.37307e-17
2	10032	6503	6503	SLA	SLA	203760_s_at	YDFD	203761_at	YDDL	0.802328	0.759696	4.56536e-20	5.41412e-17
2	10371	9865	9865	TRIL	TRIL	205150_s_at	YFDD	205151_s_at	YDID	0.811877	0.759668	7.36242e-21	5.43622e-17
2	8746	2247	2247	FGF2	FGF2	204421_s_at	YFDF	204422_s_at	YFFD	0.999145	0.759487	3.0394e-115	5.58462e-17
2	9527	4939	4939	OAS2	OAS2	204972_at	YDDL	206553_at	YDDV	0.853169	0.759244	6.83519e-25	5.78964e-17
2	9442	4690	4690	NCK1	NCK1	204725_s_at	YDDF	211063_s_at	YFDD	0.861347	0.759101	7.73984e-26	5.91305e-17
2	8177	23246	23246	BOP1	BOP1	212563_at	FDYF	216397_s_at	DDYL	0.723623	0.758572	7.50479e-15	6.3951e-17
2	8397	1240	1240	CMKLR1	CMKLR1	207652_s_at	YFDD	210659_at	YHDY	0.89745	0.757739	6.96237e-31	7.23122e-17
2	9673	5366	5366	PMAIP1	PMAIP1	204285_s_at	YDDD	204286_s_at	YDFD	0.938992	0.757554	9.16042e-40	7.43052e-17
2	8926	54626	54626	HES2	HES2	214521_at	DDDY	216674_at	YDDI	0.754279	0.756362	1.19822e-16	8.84976e-17
2	8196	9689	9689	BZW1	BZW1	200776_s_at	DDYD	200777_s_at	DDYD	0.89854	0.756063	4.5947e-31	9.24407e-17
2	9390	4520	4520	MTF1	MTF1	205322_s_at	YDDD	205323_s_at	YDDD	0.868221	0.755619	1.11093e-26	9.86342e-17
2	9147	9314	9314	KLF4	KLF4	220266_s_at	YDDF	221841_s_at	YJJD	0.981147	0.755281	2.60443e-60	1.0361e-16
2	9345	84864	84864	MINA	MINA	213188_s_at	YDDD	213189_at	YDDF	0.705744	0.754378	6.54926e-14	1.18114e-16
2	7986	10555	10555	AGPAT2	AGPAT2	210678_s_at	YDDF	32837_at	YDDN	0.87151	0.753463	4.22065e-27	1.34813e-16
2	9201	3987	3987	LIMS1	LIMS1	207198_s_at	UDYL	212687_at	DYDI	0.913579	0.752983	8.68987e-34	1.44455e-16
2	9878	5983	5983	RFC3	RFC3	204127_at	YDDD	204128_s_at	YDDD	0.88548	0.752487	5.02918e-29	1.55135e-16
2	8646	64772	64772	ENGASE	ENGASE	220349_s_at	YFDD	65635_at	YDDE	0.775015	0.752306	5.08899e-18	1.59207e-16
2	8130	563	563	AZGP1	AZGP1	209309_at	YDMG	217014_s_at	DDYD	0.960524	0.752295	2.49805e-47	1.59471e-16
2	9280	57134	57134	MAN1C1	MAN1C1	214180_at	IDDY	218918_at	YDFD	0.988433	0.751507	6.02419e-69	1.78509e-16
2	10389	7106	7106	TSPAN4	TSPAN4	209263_x_at	YDDD	209264_s_at	YDDI	0.90264	0.751444	9.2108e-32	1.80107e-16
2	9941	6240	6240	RRM1	RRM1	201476_s_at	YDDF	201477_s_at	YDDL	0.818648	0.751416	1.89341e-21	1.80826e-16
2	7944	59272	59272	ACE2	ACE2	219962_at	YFDD	222257_s_at	YDDD	0.985577	0.751088	4.8299e-65	1.89506e-16
2	9252	23507	23507	LRRC8B	LRRC8B	212976_at	DIDY	212978_at	DIDY	0.741274	0.751046	7.4401e-16	1.90646e-16
2	10283	60436	60436	TGIF2	TGIF2	216262_s_at	YFDD	218724_s_at	YDDD	0.767464	0.750776	1.66961e-17	1.98115e-16
2	8409	1282	1282	COL4A1	COL4A1	211980_at	YDDD	211981_at	YDDF	0.937355	0.750608	2.6245e-39	2.02922e-16
2	8811	2639	2639	GCDH	GCDH	203500_at	YDDF	208369_s_at	YDFD	0.976655	0.750271	1.52309e-56	2.12869e-16
2	9811	25837	25837	RAB26	RAB26	219562_at	YDDD	50965_at	YEDD	0.96775	0.750066	7.24548e-51	2.19157e-16
2	10287	57187	57187	THOC2	THOC2	212994_at	YDDL	222122_s_at	YDDL	0.794128	0.749713	2.02467e-19	2.3041e-16
2	10066	2542	2542	SLC37A4	SLC37A4	202830_s_at	YDDF	217289_s_at	YGDR	0.867026	0.749323	1.56877e-26	2.4349e-16
2	8517	8560	8560	DEGS1	DEGS1	207431_s_at	YIDG	209250_at	YDDF	0.710756	0.747841	3.62751e-14	3.00023e-16
2	10179	10963	10963	STIP1	STIP1	212009_s_at	YDRG	213330_s_at	YDPD	0.758835	0.747634	6.15133e-17	3.08844e-16
2	10467	10451	10451	VAV3	VAV3	218806_s_at	YDDD	218807_at	YDDF	0.889693	0.747416	1.18002e-29	3.18445e-16
2	10352	1861	1861	TOR1A	TOR1A	202348_s_at	YDFD	202349_at	YFDF	0.804362	0.747362	3.12107e-20	3.20859e-16
2	10303	11011	11011	TLK2	TLK2	212986_s_at	FFYD	212997_s_at	DIYD	0.720955	0.74698	1.04799e-14	3.38485e-16
2	9002	3421	3421	IDH3G	IDH3G	202471_s_at	YDDD	214333_x_at	YDDD	0.836816	0.74683	3.67615e-23	3.45678e-16
2	8592	10682	10682	EBP	EBP	202735_at	YDDD	213787_s_at	YDDD	0.897475	0.746728	6.89668e-31	3.5061e-16
2	8681	2107	2107	ETF1	ETF1	201573_s_at	FDYD	201574_at	YRDG	0.781967	0.74633	1.63541e-18	3.70637e-16
2	8256	51063	51063	CALHM2	CALHM2	221565_s_at	YDFD	57715_at	YEDD	0.954292	0.745884	8.99357e-45	3.94425e-16
2	10584	730051	730051	ZNF814	ZNF814	222135_at	DIGY	60794_f_at	DDDY	0.726654	0.745845	5.11119e-15	3.9656e-16
2	8367	1119	1119	CHKA	CHKA	204233_s_at	YDDL	204266_s_at	YDDL	0.76851	0.745696	1.41999e-17	4.04839e-16
2	10106	6643	6643	SNX2	SNX2	202113_s_at	YFDF	202114_at	YDDL	0.904028	0.745514	5.25804e-32	4.15203e-16
2	10313	51014	51014	TMED7	TMED7	209404_s_at	DDYD	214658_at	DDYD	0.744828	0.745256	4.56684e-16	4.30356e-16
2	10473	9686	9686	VGLL4	VGLL4	212399_s_at	YDDD	214004_s_at	YDDD	0.804014	0.744749	3.3322e-20	4.61695e-16
2	9079	3720	3720	JARID2	JARID2	203297_s_at	YDDD	203298_s_at	YIGD	0.881254	0.744641	2.03667e-28	4.68634e-16
2	10064	23443	23443	SLC35A3	SLC35A3	206770_s_at	YIDD	209865_at	YDDI	0.829138	0.744578	2.05744e-22	4.72753e-16
2	9189	26119	26119	LDLRAP1	LDLRAP1	221790_s_at	YDFD	57082_at	YDDD	0.982484	0.744342	1.31148e-61	4.88431e-16
2	8428	1373	1373	CPS1	CPS1	204920_at	YDDD	217564_s_at	YFDD	0.923233	0.743805	8.22395e-36	5.25957e-16
2	9378	10240	10240	MRPS31	MRPS31	212603_at	YGRD	212604_at	YDRG	0.874934	0.743614	1.49742e-27	5.40014e-16
2	9545	26031	26031	OSBPL3	OSBPL3	209626_s_at	YDDD	209627_s_at	YIDD	0.852179	0.742853	8.81839e-25	5.996e-16
2	10541	7690	7690	ZNF131	ZNF131	214741_at	YDLD	221842_s_at	YDRG	0.902942	0.742726	8.15827e-32	6.1009e-16
2	8551	54431	54431	DNAJC10	DNAJC10	221781_s_at	YDDF	221782_at	YDFD	0.797996	0.742557	1.0114e-19	6.24374e-16
2	9182	3929	3929	LBP	LBP	211652_s_at	YDDI	214461_at	YDDD	0.974299	0.742399	7.48965e-55	6.38055e-16
2	10200	6822	6822	SULT2A1	SULT2A1	206292_s_at	YDDF	206293_at	YFDD	0.927023	0.742052	1.11372e-36	6.69093e-16
2	8762	23048	23048	FNBP1	FNBP1	212288_at	YDDI	213940_s_at	YDDF	0.846685	0.742023	3.50755e-24	6.71747e-16
2	9315	64087	64087	MCCC2	MCCC2	209623_at	VDDY	209624_s_at	YDDI	0.990752	0.741371	6.53586e-73	7.34218e-16
2	9297	5599	5599	MAPK8	MAPK8	210477_x_at	YDGI	210671_x_at	YDDF	0.725457	0.740707	5.95172e-15	8.03701e-16
2	10275	7942	7942	TFEB	TFEB	221866_at	YDDD	50221_at	YDDD	0.885749	0.739922	4.59285e-29	8.93978e-16
2	8616	9086	9086	EIF1AY	EIF1AY	204409_s_at	YIDD	204410_at	YDDI	0.93195	0.739795	7.00277e-38	9.0945e-16
2	9560	5069	5069	PAPPA	PAPPA	201981_at	YDDD	201982_s_at	YFDF	0.999685	0.739114	4.95014e-133	9.97096e-16
2	9953	10900	10900	RUNDC3A	RUNDC3A	206196_s_at	YDFD	213439_x_at	YDDD	0.848024	0.738866	2.51836e-24	1.03101e-15
2	9686	84820	84820	POLR2J4	POLR2J4	222208_s_at	DFYD	60815_at	DDYD	0.708266	0.73882	4.87251e-14	1.03736e-15
2	10007	81855	81855	SFXN3	SFXN3	217226_s_at	YDDD	220974_x_at	YDFD	0.947409	0.738367	2.4639e-42	1.10264e-15
2	10470	51480	51480	VCX2	VCX2	207281_x_at	FDYF	211403_x_at	GDYI	0.957887	0.73794	3.35824e-46	1.16769e-15
2	9282	4131	4131	MAP1B	MAP1B	212233_at	YFDD	214577_at	YGDM	0.906012	0.73711	2.32535e-32	1.305e-15
2	10328	25963	25963	TMEM87A	TMEM87A	212202_s_at	YDDD	212204_at	YFDD	0.801924	0.737032	4.92085e-20	1.31855e-15
2	8188	55108	55108	BSDC1	BSDC1	218004_at	YDDD	222200_s_at	YDDD	0.890946	0.735808	7.5794e-30	1.55229e-15
2	8345	1951	1951	CELSR3	CELSR3	205165_at	YDDD	40020_at	YEDD	0.755876	0.735638	9.50098e-17	1.58769e-15
2	9263	4063	4063	LY9	LY9	210370_s_at	YGDM	215967_s_at	YDDD	0.953568	0.735618	1.68753e-44	1.59179e-15
2	9774	5719	5719	PSMD13	PSMD13	201232_s_at	YDDD	201233_at	YDDD	0.771808	0.73489	8.47497e-18	1.75313e-15
2	8925	26091	26091	HERC4	HERC4	208054_at	YDFF	208055_s_at	YDDF	0.719501	0.734326	1.25509e-14	1.88878e-15
2	8577	1843	1843	DUSP1	DUSP1	201041_s_at	YDDD	201044_x_at	YDDD	0.791035	0.73396	3.48952e-19	1.98224e-15
2	9608	93210	93210	PGAP3	PGAP3	221811_at	YFDD	55616_at	YDDD	0.83982	0.732754	1.82841e-23	2.32244e-15
2	8022	267	267	AMFR	AMFR	202203_s_at	YFDD	202204_s_at	YDFD	0.760802	0.732624	4.59114e-17	2.36252e-15
2	9796	5820	5820	PVT1	PVT1	216240_at	YDDD	216249_at	DDDY	0.726425	0.732329	5.26279e-15	2.45552e-15
2	8365	1111	1111	CHEK1	CHEK1	205393_s_at	YDDV	205394_at	YDDD	0.906846	0.731514	1.64167e-32	2.73116e-15
2	8153	4059	4059	BCAM	BCAM	203009_at	YFDF	40093_at	YFFD	0.951338	0.73108	1.10513e-43	2.89007e-15
2	12541	1504///440387	1504///440387	CTRB1///CTRB2	CTRB1///CTRB2	205971_s_at	DDYF	214411_x_at	YDYT	0.966465	0.730462	3.50502e-50	3.13172e-15
2	10331	81542	81542	TMX1	TMX1	208097_s_at	YDVD	209476_at	YLUD	0.710665	0.730413	3.66722e-14	3.15146e-15
2	8260	57172	57172	CAMK1G	CAMK1G	215161_at	YDDD	217128_s_at	YIGD	0.729501	0.73003	3.54649e-15	3.31174e-15
2	8149	11177	11177	BAZ1A	BAZ1A	217985_s_at	YDDL	217986_s_at	YDDD	0.703986	0.729741	8.03413e-14	3.43803e-15
2	10336	7130	7130	TNFAIP6	TNFAIP6	206025_s_at	YFDF	206026_s_at	YIGD	0.965644	0.729577	9.29295e-50	3.51186e-15
2	9294	5603	5603	MAPK13	MAPK13	210058_at	YFDD	210059_s_at	YIDD	0.70405	0.729395	7.97496e-14	3.59532e-15
2	9358	4336	4336	MOBP	MOBP	207659_s_at	YGDI	210193_at	YLDU	0.956409	0.729061	1.34204e-45	3.75351e-15
2	8040	8905	8905	AP1S2	AP1S2	203299_s_at	YDDV	203300_x_at	YGMD	0.947891	0.728786	1.70523e-42	3.88895e-15
2	10030	10736	10736	SIX2	SIX2	206510_at	YDDF	206511_s_at	YFDD	0.797596	0.728645	1.08731e-19	3.96004e-15
2	10315	8577	8577	TMEFF1	TMEFF1	205122_at	YFDD	205123_s_at	YDFD	0.928256	0.728269	5.67649e-37	4.15626e-15
2	10425	7319	7319	UBE2A	UBE2A	201898_s_at	YDDD	201899_s_at	YDDD	0.791882	0.727816	3.00909e-19	4.40541e-15
2	8203	80183	80183	C13orf18	C13orf18	219471_at	YFDF	44790_s_at	YEDD	0.982723	0.727091	7.49699e-62	4.83378e-15
2	10022	10280	10280	SIGMAR1	SIGMAR1	201692_at	YFFD	214484_s_at	YFFD	0.70092	0.726903	1.14327e-13	4.95141e-15
2	9461	10276	10276	NET1	NET1	201829_at	YIDD	201830_s_at	YFDD	0.956729	0.725844	9.98307e-46	5.66629e-15
2	8276	839	839	CASP6	CASP6	209790_s_at	YDDD	211464_x_at	YKKG	0.865759	0.725809	2.25398e-26	5.6914e-15
2	10358	7171	7171	TPM4	TPM4	209344_at	FDYD	212481_s_at	FDYF	0.922619	0.725559	1.12592e-35	5.87541e-15
2	8390	1201	1201	CLN3	CLN3	209275_s_at	YDDI	210859_x_at	YDDF	0.893366	0.725533	3.17517e-30	5.89452e-15
2	9107	3795	3795	KHK	KHK	205175_s_at	YDDD	211028_s_at	YDDD	0.98868	0.725451	2.49285e-69	5.95614e-15
2	8908	1404	1404	HAPLN1	HAPLN1	205523_at	YDDF	205524_s_at	YDDI	0.99715	0.725433	8.19376e-94	5.97001e-15
2	8694	2170	2170	FABP3	FABP3	205738_s_at	YGGG	214285_at	YFFD	0.988865	0.725404	1.2749e-69	5.99204e-15
2	8411	1290	1290	COL5A2	COL5A2	221729_at	YDDD	221730_at	YDDF	0.960623	0.725221	2.25852e-47	6.13262e-15
2	10450	7398	7398	USP1	USP1	202412_s_at	YDDL	202413_s_at	YDDD	0.79016	0.724729	4.06364e-19	6.52736e-15
2	8865	387509	387509	GPR153	GPR153	221902_at	RGDY	64942_at	IFDY	0.968627	0.724609	2.38153e-51	6.62677e-15
2	9244	10128	10128	LRPPRC	LRPPRC	211615_s_at	YDDD	211971_s_at	YDDF	0.805892	0.724535	2.33784e-20	6.68869e-15
2	9229	83752	83752	LONP2	LONP2	221833_at	DDDY	221834_at	DDDY	0.809431	0.724021	1.1864e-20	7.13704e-15
2	8684	2114	2114	ETS2	ETS2	201328_at	YDDD	201329_s_at	YDID	0.864947	0.723789	2.8377e-26	7.34946e-15
2	9364	8777	8777	MPDZ	MPDZ	205079_s_at	YDDD	213306_at	YDDF	0.756744	0.723292	8.36835e-17	7.82336e-15
2	8255	10203	10203	CALCRL	CALCRL	206331_at	YFDF	210815_s_at	YDDF	0.972203	0.722618	1.78991e-53	8.51451e-15
2	8756	2319	2319	FLOT2	FLOT2	201350_at	YDDD	211299_s_at	YDDF	0.935005	0.722459	1.1327e-38	8.68583e-15
2	9505	4901	4901	NRL	NRL	206596_s_at	YFDD	206597_at	YDDD	0.991901	0.722211	2.89991e-75	8.95944e-15
2	8628	1994	1994	ELAVL1	ELAVL1	201726_at	YFDD	201727_s_at	YDFF	0.753388	0.721589	1.36284e-16	9.68298e-15
2	8485	1551	1551	CYP3A7	CYP3A7	205939_at	DDYL	211843_x_at	DDYF	0.999833	0.721464	2.45559e-144	9.83575e-15
2	9238	987	987	LRBA	LRBA	212692_s_at	YDDD	214109_at	YGDI	0.815804	0.721295	3.37177e-21	1.00452e-14
2	10306	10548	10548	TM9SF1	TM9SF1	209149_s_at	YDDD	209150_s_at	YDDD	0.740836	0.720295	7.89715e-16	1.13753e-14
2	9097	3784	3784	KCNQ1	KCNQ1	204487_s_at	YDDD	211217_s_at	YDFD	0.836417	0.720197	4.02878e-23	1.15138e-14
2	10330	7113	7113	TMPRSS2	TMPRSS2	205102_at	DDYP	211689_s_at	YDOK	0.835317	0.72015	5.1806e-23	1.1582e-14
2	9001	3419	3419	IDH3A	IDH3A	202069_s_at	YFDD	202070_s_at	YVDD	0.886839	0.719979	3.17047e-29	1.18297e-14
2	8413	1292	1292	COL6A2	COL6A2	209156_s_at	YDDD	213290_at	YFDD	0.757745	0.719959	7.2248e-17	1.18592e-14
2	9266	4074	4074	M6PR	M6PR	200900_s_at	YFDF	200901_s_at	DYDD	0.879256	0.719122	3.87263e-28	1.31525e-14
2	10486	7454	7454	WAS	WAS	205400_at	YDDI	38964_r_at	YFFG	0.706241	0.718812	6.18043e-14	1.36651e-14
2	8085	406	406	ARNTL	ARNTL	209824_s_at	YFDD	210971_s_at	YDFF	0.822248	0.718671	8.98504e-22	1.39051e-14
2	8814	10985	10985	GCN1L1	GCN1L1	212139_at	YDDD	216232_s_at	YDDF	0.76665	0.718116	1.89262e-17	1.48877e-14
2	8038	316	316	AOX1	AOX1	205082_s_at	YDDF	205083_at	YHHU	0.900969	0.717689	1.78846e-31	1.56893e-14
2	10113	6652	6652	SORD	SORD	201562_s_at	DDYD	201563_at	FDYD	0.98199	0.717214	4.06537e-61	1.66303e-14
2	9933	6196	6196	RPS6KA2	RPS6KA2	204906_at	YDDD	212912_at	YDDD	0.735622	0.71679	1.59109e-15	1.75156e-14
2	8176	665	665	BNIP3L	BNIP3L	221478_at	YVDD	221479_s_at	YDDF	0.963246	0.716655	1.40908e-48	1.78065e-14
2	10048	9016	9016	SLC25A14	SLC25A14	204587_at	YPDD	211855_s_at	YKDO	0.731711	0.716014	2.66179e-15	1.92549e-14
2	8920	55127	55127	HEATR1	HEATR1	218594_at	YDDF	218595_s_at	YFDD	0.901653	0.71581	1.36509e-31	1.97375e-14
2	12565	154881///27342	154881	KCTD7///RABGEF1	KCTD7	213474_at	DDDY	218310_at	YDGI	0.779641	0.715791	2.40187e-18	1.97831e-14
2	9745	5583	5583	PRKCH	PRKCH	206099_at	YDDI	218764_at	YDDD	0.968025	0.715334	5.12682e-51	2.09151e-14
2	8981	8630	8630	HSD17B6	HSD17B6	205700_at	YDDD	37512_at	YDGD	0.996093	0.71516	3.30994e-88	2.13622e-14
2	8216	55337	55337	C19orf66	C19orf66	218429_s_at	YDDD	53720_at	YDDD	0.900241	0.714592	2.37868e-31	2.28828e-14
2	10549	7570	7570	ZNF22	ZNF22	218005_at	YDFD	218006_s_at	YDDD	0.936433	0.714425	4.68963e-39	2.33522e-14
2	7952	54988	54988	ACSM5	ACSM5	220061_at	IDYD	89977_at	OFYD	0.751804	0.714109	1.71093e-16	2.42603e-14
2	9153	55975	55975	KLHL7	KLHL7	220238_s_at	YDDI	220239_at	YFDD	0.733194	0.714033	2.19221e-15	2.44858e-14
2	9658	5339	5339	PLEC	PLEC	201373_at	YIDD	216971_s_at	YDDD	0.775165	0.713494	4.96788e-18	2.61306e-14
2	8478	80777	80777	CYB5B	CYB5B	201633_s_at	YDDD	201634_s_at	YFDF	0.880273	0.712462	2.79635e-28	2.95805e-14
2	8222	57035	57035	C1orf63	C1orf63	209006_s_at	YFDD	209007_s_at	YDDF	0.856457	0.711991	2.89413e-25	3.13002e-14
2	8356	80254	80254	CEP63	CEP63	219242_at	YFDF	222151_s_at	YDDD	0.703431	0.711405	8.56692e-14	3.35741e-14
2	8710	9917	9917	FAM20B	FAM20B	202915_s_at	YDDD	202916_s_at	YDFD	0.937702	0.711374	2.10383e-39	3.36976e-14
2	9456	4739	4739	NEDD9	NEDD9	202149_at	YDDD	202150_s_at	YDDD	0.829376	0.711348	1.95309e-22	3.38009e-14
2	7975	84890	84890	ADO	ADO	212500_at	YDDD	212502_at	YFDD	0.754392	0.710696	1.17879e-16	3.65375e-14
2	8378	57019	57019	CIAPIN1	CIAPIN1	208424_s_at	YDPD	208968_s_at	LDYD	0.911664	0.710534	2.05273e-33	3.72479e-14
2	9827	10111	10111	RAD50	RAD50	208393_s_at	YFDF	209349_at	YDDD	0.826273	0.710509	3.82756e-22	3.73583e-14
2	9077	3717	3717	JAK2	JAK2	205841_at	YDDD	205842_s_at	YDDI	0.740821	0.710041	7.91272e-16	3.94943e-14
2	10235	6898	6898	TAT	TAT	206916_x_at	YDVD	214413_at	DDYD	0.896271	0.709413	1.08608e-30	4.255e-14
2	10543	7701	7701	ZNF142	ZNF142	204474_at	YDFD	37586_at	YDDD	0.70422	0.708952	7.81919e-14	4.49345e-14
2	10410	7295	7295	TXN	TXN	208864_s_at	MDYG	216609_at	DPDY	0.860138	0.70879	1.07744e-25	4.5804e-14
2	8859	2819	2819	GPD1	GPD1	204997_at	YDDI	213706_at	YDDD	0.941261	0.708382	2.02696e-40	4.80647e-14
2	9046	3635	3635	INPP5D	INPP5D	203331_s_at	YDDI	203332_s_at	YIGD	0.789523	0.708021	4.53803e-19	5.01505e-14
2	10190	92335	92335	STRADA	STRADA	221554_at	YFDD	52169_at	YDDD	0.705657	0.706891	6.61628e-14	5.72709e-14
2	8773	2358	2358	FPR2	FPR2	210772_at	YIDG	210773_s_at	YDDD	0.997186	0.706888	4.81815e-94	5.72944e-14
2	8174	659	659	BMPR2	BMPR2	209920_at	YDDD	210214_s_at	YDDD	0.756543	0.706578	8.61814e-17	5.94123e-14
2	10377	115708	115708	TRMT61A	TRMT61A	221907_at	YDDD	52741_at	YFFD	0.719202	0.70648	1.30229e-14	6.00995e-14
2	9637	113791	113791	PIK3IP1	PIK3IP1	221756_at	YDDD	221757_at	YDDD	0.966278	0.706139	4.38874e-50	6.25418e-14
2	10521	9923	9923	ZBTB40	ZBTB40	203958_s_at	YDDD	203959_s_at	YDDD	0.711248	0.705925	3.42088e-14	6.41254e-14
2	10206	6847	6847	SYCP1	SYCP1	206740_x_at	YDGI	216917_s_at	YDDD	0.942151	0.70538	1.10323e-40	6.83295e-14
2	9091	3772	3772	KCNJ15	KCNJ15	210119_at	YFDD	211806_s_at	YDDD	0.990185	0.705051	7.40681e-72	7.09967e-14
2	8212	91300	91300	C19orf22	C19orf22	221764_at	YDDD	55705_at	YDDD	0.789879	0.704758	4.26695e-19	7.34584e-14
2	10339	27242	27242	TNFRSF21	TNFRSF21	214581_x_at	YDDF	218856_at	YLDD	0.917338	0.704005	1.51511e-34	8.01607e-14
2	9432	8775	8775	NAPA	NAPA	206491_s_at	YDDI	208751_at	YDDD	0.709862	0.703632	4.03435e-14	8.36982e-14
2	8914	54985	54985	HCFC1R1	HCFC1R1	218537_at	YFFD	45714_at	YDDD	0.76739	0.703602	1.68863e-17	8.39926e-14
2	10559	55893	55893	ZNF395	ZNF395	218149_s_at	YDDD	221123_x_at	YDDF	0.905742	0.70258	2.60199e-32	9.44987e-14
2	9763	23550	23550	PSD4	PSD4	203317_at	YFDD	215923_s_at	YDDF	0.824578	0.702296	5.49823e-22	9.76367e-14
2	9300	7867	7867	MAPKAPK3	MAPKAPK3	202787_s_at	YDDD	202788_at	YDDF	0.882576	0.702138	1.32246e-28	9.94327e-14
2	10561	57862	57862	ZNF410	ZNF410	202010_s_at	YFDD	209944_at	YDDD	0.893001	0.702049	3.62544e-30	1.00456e-13
2	9621	51533	51533	PHF7	PHF7	215622_x_at	YDDI	221611_s_at	YDDD	0.993095	0.701883	4.29077e-78	1.02386e-13
2	10035	6561	6561	SLC13A1	SLC13A1	220502_s_at	YDDD	220503_at	YLDD	0.711662	0.701027	3.25591e-14	1.12939e-13
2	8796	2555	2555	GABRA2	GABRA2	207014_at	YDDD	216039_at	DDVY	0.850593	0.700925	1.32111e-24	1.1427e-13
2	12184	60	60	ACTB	ACTB	200801_x_at	DDYD	213867_x_at	DDYF	0.986252	0.982809	6.87412e-66	6.12898e-62

## Sheet: set2 (r>=0.7, |rho|<0.3)
probesets_per_group	gr_number	group_ID	gene_ID	group_name	gene_name	probeset1	probeset1 content according to Nurtdinov et al.	probeset2	probeset2 content according to Nurtdinov et al.	pearson	spearman	p(pearson)	p(spearman)
2	9736	5549	5549	PRELP	PRELP	204223_at	YDDF	37022_at	YDDE	0.827464	0.285914	2.96121e-22	0.00837759
2	7940	9744	9744	ACAP1	ACAP1	205212_s_at	YDDD	205213_at	YDDI	0.785735	0.268313	8.68519e-19	0.0135979
2	8806	2619	2619	GAS1	GAS1	204456_s_at	YDDD	204457_s_at	YDDD	0.832588	0.262362	9.59167e-23	0.0159109
2	9779	5724	5724	PTAFR	PTAFR	206278_at	YDDF	211661_x_at	YFFD	0.823981	0.24875	6.23961e-22	0.0225091
2	10520	26137	26137	ZBTB20	ZBTB20	205383_s_at	YDDD	222357_at	DDYF	0.810197	0.248391	1.02248e-20	0.0227111
2	8871	9289	9289	GPR56	GPR56	206582_s_at	YDDD	212070_at	YDDD	0.961668	0.236674	7.65766e-48	0.0301933
2	8789	5349	5349	FXYD3	FXYD3	202488_s_at	YDDI	202489_s_at	YDGI	0.745031	0.221977	4.44004e-16	0.042421
2	10511	23039	23039	XPO7	XPO7	208459_s_at	YFDF	212166_at	YIDD	0.998031	0.220363	2.13846e-100	0.0439852
2	10019	6477	6477	SIAH1	SIAH1	202980_s_at	YGGJ	202981_x_at	YGJG	0.722053	0.215141	9.1379e-15	0.049376
2	8494	1612	1612	DAPK1	DAPK1	203139_at	YDDD	211214_s_at	YDDI	0.778393	0.0960482	2.94633e-18	0.384783

## Sheet: set3 (|r|<0.3, rho>=0.7)
probesets_per_group	gr_number	group_ID	gene_ID	group_name	gene_name	probeset1	probeset1 content according to Nurtdinov et al.	probeset2	probeset2 content according to Nurtdinov et al.	pearson	spearman	p(pearson)	p(spearman)
2	9801	5697	5697	PYY	PYY	207080_s_at	PDDY	211253_x_at	YDDV	0.178183	0.962704	0.104887	2.54206e-48
2	12550	100132417///2209	2209	FCGR1A///FCGR1C	FCGR1A	216951_at	DDDY	216950_s_at	DDYD	0.185725	0.942396	0.0907519	9.31567e-41
2	7966	11095	11095	ADAMTS8	ADAMTS8	220676_at	YDDV	220677_s_at	YDDD	0.122776	0.938484	0.265874	1.27398e-39
2	9495	4883	4883	NPR3	NPR3	219789_at	YDDD	219790_s_at	YDDF	0.242672	0.938311	0.0261375	1.42432e-39
2	9918	4919	4919	ROR1	ROR1	205805_s_at	YDDD	211057_at	YDDL	0.079575	0.922328	0.471814	1.30522e-35
2	8799	51083	51083	GAL	GAL	207466_at	YDDI	214240_at	YDDL	0.057401	0.914385	0.604016	6.01574e-34
2	9921	84268	84268	RPAIN	RPAIN	216961_s_at	DFDY	216962_at	YDTY	0.243524	0.908814	0.0256009	7.11997e-33
2	8699	54491	54491	FAM105A	FAM105A	214947_at	YDDD	219694_at	YDDF	0.25034	0.904213	0.0216342	4.87727e-32
2	8171	654	654	BMP6	BMP6	206176_at	YDJJ	215042_at	DDDY	0.254823	0.902576	0.019322	9.45029e-32
2	8168	640	640	BLK	BLK	206255_at	YDDD	210934_at	YDDD	0.202466	0.897935	0.0647469	5.78978e-31
2	8545	64446	64446	DNAI2	DNAI2	220636_at	YFDD	221668_s_at	YDDP	0.286152	0.885466	0.0083212	5.05351e-29
2	8767	2304	2304	FOXE1	FOXE1	206912_at	YDDD	208239_at	DDDY	0.168134	0.881903	0.126316	1.64875e-28
2	8633	2001	2001	ELF5	ELF5	220624_s_at	YDDP	220625_s_at	YDDF	-0.018496	0.881084	0.867376	2.15205e-28
2	9023	3589	3589	IL11	IL11	206924_at	YIDD	206926_s_at	YIDG	0.229531	0.880026	0.0357034	3.0266e-28
2	9197	353514	353514	LILRA5	LILRA5	215838_at	YDDI	215839_at	DDDY	0.164457	0.877667	0.134943	6.40561e-28
2	8068	79822	79822	ARHGAP28	ARHGAP28	220381_at	YGGJ	220382_s_at	YDDL	0.00143272	0.874733	0.98968	1.5926e-27
2	10038	6565	6565	SLC15A2	SLC15A2	205316_at	YDDL	205317_s_at	YFDD	0.292615	0.869959	0.00691171	6.68355e-27
2	9335	399664	399664	MEX3D	MEX3D	222042_x_at	DDDY	91816_f_at	YDDD	0.236719	0.864225	0.0301609	3.47853e-26
2	10071	6545	6545	SLC7A4	SLC7A4	205864_at	YDDD	214406_s_at	YDDD	0.238891	0.847858	0.0286362	2.62409e-24
2	10351	8940	8940	TOP3B	TOP3B	213660_s_at	DDYD	215781_s_at	YDDI	0.266429	0.846919	0.0142965	3.31135e-24
2	8691	2161	2161	F12	F12	205774_at	YDDF	215961_at	YDDD	0.201398	0.841862	0.0662013	1.12809e-23
2	8484	1558	1558	CYP2C8	CYP2C8	208147_s_at	YDDD	219903_s_at	DFDY	0.270169	0.840565	0.0129389	1.53435e-23
2	9655	5330	5330	PLCB2	PLCB2	204046_at	YDDD	210388_at	YDDD	0.254972	0.837268	0.019249	3.31259e-23
2	10585	55565	55565	ZNF821	ZNF821	205494_at	YDDF	41397_at	YDDD	0.243364	0.834612	0.025701	6.08098e-23
2	9403	4589	4589	MUC7	MUC7	216359_at	YDGR	217059_at	YDDF	0.0141681	0.833749	0.898217	7.39139e-23
2	9183	3931	3931	LCAT	LCAT	204428_s_at	YDDD	216390_at	DDDY	0.215777	0.832175	0.0486915	1.05194e-22
2	9946	6247	6247	RS1	RS1	207363_at	YFDF	216937_s_at	YDDF	0.209208	0.825348	0.0561478	4.66597e-22
2	9780	5729	5729	PTGDR	PTGDR	215894_at	YDDF	215937_at	DDDY	0.284404	0.823464	0.00874322	6.95989e-22
2	8733	2220	2220	FCN2	FCN2	207804_s_at	YDDI	208439_s_at	YDKO	0.29277	0.822951	0.0068807	7.75347e-22
2	9889	55183	55183	RIF1	RIF1	214700_x_at	YFDD	214872_at	DDDY	0.243312	0.819354	0.0257338	1.63784e-21
2	8094	22926	22926	ATF6	ATF6	203952_at	YDDL	217550_at	YDDD	0.28141	0.817824	0.00951	2.24036e-21
2	10572	25888	25888	ZNF473	ZNF473	213124_at	YFDD	213130_at	YDDD	0.209724	0.813986	0.055531	4.85175e-21
2	8538	1746	1746	DLX2	DLX2	207147_at	YDDD	215685_s_at	YDDD	0.133055	0.813719	0.227598	5.11583e-21
2	9692	5444	5444	PON1	PON1	206344_at	YDDF	206345_s_at	YGDM	0.295488	0.813542	0.00635591	5.2983e-21
2	10499	7474	7474	WNT5A	WNT5A	205990_s_at	YDFD	213425_at	YJJD	0.294157	0.807692	0.0066082	1.6585e-20
2	9832	25788	25788	RAD54B	RAD54B	219494_at	YDDF	220549_at	DDYD	0.206387	0.805488	0.0596245	2.52377e-20
2	9308	4146	4146	MATN1	MATN1	206904_at	DDDY	206905_s_at	YDFD	0.028804	0.804676	0.794793	2.94192e-20
2	10455	9099	9099	USP2	USP2	207211_at	DDDY	207213_s_at	YDDF	0.113865	0.794208	0.302396	1.9961e-19
2	9729	5536	5536	PPP5C	PPP5C	201979_s_at	YDDF	215705_at	IGDY	0.294997	0.793931	0.00644793	2.09648e-19
2	9999	54093	54093	SETD4	SETD4	213989_x_at	YDDD	219482_at	YFDF	0.127465	0.79247	0.247906	2.71377e-19
2	8012	222	222	ALDH3B2	ALDH3B2	204941_s_at	YDDF	204942_s_at	YFDF	0.290966	0.790137	0.00724967	4.07992e-19
2	8317	993	993	CDC25A	CDC25A	204695_at	YDDD	204696_s_at	YFDD	0.261972	0.788673	0.0160735	5.25582e-19
2	9905	56163	56163	RNF17	RNF17	220270_at	YDDI	221033_s_at	YDDF	0.252915	0.784922	0.0202788	9.96656e-19
2	9703	8541	8541	PPFIA3	PPFIA3	213368_x_at	YDDD	215280_s_at	YDFD	0.288218	0.784415	0.00784545	1.08553e-18
2	9676	5408	5408	PNLIPRP2	PNLIPRP2	211766_s_at	YDDI	217343_at	DDDY	-0.0440487	0.783781	0.690735	1.20766e-18
2	9647	5317	5317	PKP1	PKP1	205724_at	YDDI	221854_at	YDDD	0.0023711	0.783215	0.982922	1.32788e-18
2	9531	51686	51686	OAZ3	OAZ3	213863_s_at	DDDY	222075_s_at	YDDF	-0.197127	0.776577	0.0722867	3.95705e-18
2	8864	25960	25960	GPR124	GPR124	221814_at	YDDD	65718_at	YDDD	0.289492	0.775957	0.00756414	4.37387e-18
2	8982	3283	3283	HSD3B1	HSD3B1	204515_at	YDID	215665_at	DDYD	-0.0207372	0.774908	0.851479	5.17645e-18
2	9626	7262	7262	PHLDA2	PHLDA2	209802_at	DDDY	209803_s_at	YDDD	0.0453218	0.773714	0.68227	6.26488e-18
2	8883	2905	2905	GRIN2C	GRIN2C	210400_at	YDDL	217573_at	YDDI	0.295291	0.773685	0.00639271	6.29429e-18
2	10487	8976	8976	WASL	WASL	205809_s_at	YDDL	205810_s_at	YDDI	0.22939	0.771791	0.03582	8.49849e-18
2	8059	374	374	AREG	AREG	205239_at	DDYI	215564_at	DDDY	-0.0352664	0.771102	0.750123	9.4717e-18
2	7928	6833	6833	ABCC8	ABCC8	210245_at	DDDY	210246_s_at	YDDF	0.128091	0.770255	0.245571	1.08178e-17
2	9606	80055	80055	PGAP1	PGAP1	213469_at	YDFD	220576_at	YGGG	0.0543467	0.769895	0.62343	1.14447e-17
2	8667	2056	2056	EPO	EPO	207257_at	YDDD	217254_s_at	YDDD	0.28403	0.768594	0.00883593	1.40153e-17
2	10024	6493	6493	SIM2	SIM2	206558_at	YDDD	208157_at	YGGG	0.22894	0.766951	0.0361942	1.80703e-17
2	8685	2121	2121	EVC	EVC	210887_s_at	YDFD	219432_at	DFDY	0.283294	0.76581	0.00902113	2.15302e-17
2	9863	27288	27288	RBMXL2	RBMXL2	207207_at	DDDY	207208_at	YDLD	-0.060771	0.764538	0.582911	2.61419e-17
2	10463	10791	10791	VAMP5	VAMP5	204929_s_at	YDFD	214115_at	DDDY	0.281198	0.764122	0.0095666	2.78488e-17
2	9653	5326	5326	PLAGL2	PLAGL2	202924_s_at	YDDD	202925_s_at	YMGD	0.121012	0.763471	0.272857	3.07371e-17
2	8438	167	167	CRISP1	CRISP1	207032_s_at	YDDF	216314_at	YDDD	-0.0644765	0.762596	0.560103	3.50764e-17
2	10140	56928	56928	SPPL2B	SPPL2B	210693_at	YDDI	215833_s_at	YDDF	0.154609	0.754095	0.160247	1.23057e-16
2	8562	9980	9980	DOPEY2	DOPEY2	205248_at	YFDD	215219_at	YDFF	0.198907	0.751426	0.0696975	1.80581e-16
2	9068	3684	3684	ITGAM	ITGAM	205785_at	DDDY	205786_s_at	YDDF	0.183173	0.75028	0.0953563	2.12586e-16
2	10073	6585	6585	SLIT1	SLIT1	208221_s_at	YDDD	213601_at	DDDY	0.295274	0.750179	0.00639589	2.15677e-16
2	9699	5457	5457	POU4F1	POU4F1	206940_s_at	YDDD	211341_at	YFDD	0.233467	0.745452	0.0325714	4.18838e-16
2	7961	255926	255926	ADAM5P	ADAM5P	216998_s_at	YGDI	217003_s_at	DFDY	0.0820842	0.740325	0.457908	8.46457e-16
2	8165	80114	80114	BICC1	BICC1	213429_at	DDDY	220580_at	YDDD	0.181788	0.736871	0.0979304	1.34728e-15
2	10126	6683	6683	SPAST	SPAST	207724_s_at	YDDD	209748_at	YIDD	0.143012	0.728119	0.194366	4.23713e-15
2	9058	23288	23288	IQCE	IQCE	204202_at	YDDD	217124_at	YDDF	0.225433	0.727336	0.039228	4.68446e-15
2	10394	54970	54970	TTC12	TTC12	215598_at	DDFY	219587_at	YDDL	-0.156108	0.726525	0.156184	5.19593e-15
2	8968	51440	51440	HPCAL4	HPCAL4	219671_at	YDDD	222091_at	YFDD	0.23852	0.724833	0.0288922	6.44129e-15
2	8117	91647	91647	ATPAF2	ATPAF2	213057_at	YDDD	214330_at	DDDY	0.278706	0.719005	0.0102526	1.33442e-14
2	10483	4013	4013	VWA5A	VWA5A	205011_at	YDDD	210102_at	YFDD	0.218768	0.71485	0.0455769	2.21796e-14
2	8396	8418	8418	CMAH	CMAH	205518_s_at	YFDD	210571_s_at	YDDF	0.297854	0.713211	0.00592826	2.70344e-14
2	10104	29916	29916	SNX11	SNX11	220140_s_at	YDFD	53912_at	YDDG	0.249374	0.705881	0.0221625	6.44582e-14
2	8476	55086	55086	CXorf57	CXorf57	215803_at	YDID	219355_at	YDDD	0.0490593	0.704048	0.657646	7.97637e-14
2	8995	3359	3359	HTR3A	HTR3A	216615_s_at	YDDF	217002_s_at	YDDF	0.1366	0.701981	0.215337	1.01246e-13
2	9093	3761	3761	KCNJ4	KCNJ4	208359_s_at	YDDD	211451_s_at	YDDD	0.220414	0.701602	0.0439349	1.05737e-13
2	8886	2915	2915	GRM5	GRM5	207235_s_at	YDDI	214217_at	DDDY	0.096916	0.70078	0.380482	1.16178e-13
2	8445	1437	1437	CSF2	CSF2	210228_at	DDDY	210229_s_at	YFDD	0.174043	0.70026	0.113345	1.23275e-13

## Sheet: set4 (|r|<0.3, |rho|<0.3)
probesets_per_group	gr_number	group_ID	gene_ID	group_name	gene_name	probeset1	probeset1 content according to Nurtdinov et al.	probeset2	probeset2 content according to Nurtdinov et al.	pearson	spearman	p(pearson)	p(spearman)
2	9592	8864	8864	PER2	PER2	205251_at	YDDD	208518_s_at	YDDI	0.00286879	0.298001	0.979338	0.00590255
2	8853	54856	54856	GON4L	GON4L	218873_at	DYDD	219846_at	ULYD	-0.0406199	0.292767	0.713723	0.00688132
2	9753	8559	8559	PRPF18	PRPF18	221546_at	DDDY	221547_at	YDDI	-0.0369783	0.292465	0.738419	0.00694185
2	9124	57212	57212	KIAA0495	KIAA0495	213339_at	YDDD	213340_s_at	YDDD	0.166618	0.291979	0.129821	0.00704045
2	9917	9475	9475	ROCK2	ROCK2	202762_at	DDDY	211504_x_at	YDDP	0.074356	0.290015	0.501454	0.00745125
2	8839	2747	2747	GLUD2	GLUD2	210447_at	YFDD	215794_x_at	LDYD	0.140576	0.289645	0.202153	0.00753091
2	10264	7010	7010	TEK	TEK	206702_at	YDDP	217711_at	YFDD	0.0896621	0.289524	0.417314	0.0075572
2	10171	7982	7982	ST7	ST7	207524_at	YMGD	207871_s_at	YDDI	0.0760709	0.289175	0.491609	0.00763321
2	9715	4660	4660	PPP1R12B	PPP1R12B	201957_at	YDDD	201958_s_at	YDDD	0.0440301	0.287071	0.690859	0.00810639
2	12572	151162///4249	151162///4249	LOC151162///MGAT5	LOC151162///MGAT5	212098_at	DDDY	206720_at	YDDF	0.204772	0.285324	0.0616927	0.00851895
2	9385	22921	22921	MSRB2	MSRB2	218773_s_at	YDDD	219451_at	YDLD	0.288156	0.284324	0.00785928	0.00876306
2	9923	9349	9349	RPL23	RPL23	200888_s_at	OKYD	214744_s_at	DDDY	0.279603	0.281782	0.0100009	0.00941175
2	9769	5701	5701	PSMC2	PSMC2	201067_at	YDFD	201068_s_at	MDYG	0.174262	0.281059	0.112883	0.00960371
2	10076	4086	4086	SMAD1	SMAD1	208015_at	YFDD	210993_s_at	YDDD	0.184335	0.279527	0.0932377	0.0100221
2	10376	7205	7205	TRIP6	TRIP6	209129_at	YDDF	214262_at	DDDY	0.223622	0.278387	0.0408752	0.0103435
2	9131	57613	57613	KIAA1467	KIAA1467	213232_at	DDDY	213234_at	YDDD	0.210074	0.277609	0.0551151	0.0105679
2	9964	6309	6309	SC5DL	SC5DL	211423_s_at	YFDD	215064_at	YDDI	0.181405	0.277403	0.0986519	0.0106282
2	8433	90993	90993	CREB3L1	CREB3L1	213059_at	YDDD	213498_at	YDGI	0.195519	0.277203	0.074691	0.0106867
2	9732	27351	27351	PPPDE2	PPPDE2	212527_at	YDDF	212528_at	DDDY	0.0658518	0.277172	0.551747	0.010696
2	10088	54498	54498	SMOX	SMOX	210357_s_at	YDDD	217074_at	YGDR	0.160108	0.275515	0.145718	0.0111936
2	9633	5289	5289	PIK3C3	PIK3C3	204297_at	YGDI	215394_at	YFDD	0.0334015	0.274356	0.762937	0.0115535
2	9872	7905	7905	REEP5	REEP5	208872_s_at	YDDI	208873_s_at	YFDD	0.0619312	0.27065	0.575724	0.0127727
2	9200	8994	8994	LIMD1	LIMD1	218850_s_at	YDDD	222353_at	DDDY	-0.0603653	0.270016	0.585434	0.0129921
2	12539	594855///79748	594855///79748	CPLX3///LMAN1L	CPLX3///LMAN1L	219775_s_at	YFDD	220420_at	YDDL	0.142489	0.269617	0.19602	0.0131321
2	8670	2065	2065	ERBB3	ERBB3	202454_s_at	YFFD	215638_at	YDDD	-0.108207	0.269545	0.327209	0.0131573
2	8119	8455	8455	ATRN	ATRN	211852_s_at	YDDI	212517_at	YDDF	0.166037	0.268682	0.131184	0.0134647
2	8185	10902	10902	BRD8	BRD8	202227_s_at	YFDD	210352_at	YDMG	-0.130484	0.268602	0.236787	0.0134934
2	7938	31	31	ACACA	ACACA	212186_at	YFDD	214358_at	YDID	0.1781	0.267872	0.105051	0.0137586
2	9486	4857	4857	NOVA1	NOVA1	205794_s_at	YDDD	207437_at	YDFF	-0.123576	0.265188	0.262749	0.0147732
2	9339	4248	4248	MGAT3	MGAT3	208058_s_at	YDDD	209764_at	YFDD	0.126088	0.264044	0.253094	0.0152249
2	12574	644172///9479	644172///9479	LOC644172///MAPK8IP1	LOC644172///MAPK8IP1	213013_at	FDYD	213014_at	VDYD	0.185018	0.262315	0.0920092	0.0159305
2	10115	6272	6272	SORT1	SORT1	212797_at	YDFD	212807_s_at	YFDF	0.246974	0.260983	0.0235223	0.016493
2	10108	8723	8723	SNX4	SNX4	205329_s_at	YDDI	212652_s_at	YPDD	0.290219	0.259714	0.0074075	0.0170447
2	8434	1387	1387	CREBBP	CREBBP	202160_at	YGDI	211808_s_at	YFDD	0.0676754	0.259343	0.540761	0.017209
2	12523	25864///95	25864	ABHD14A///ACY1	ABHD14A	210006_at	YDDD	202740_at	YGDI	0.019217	0.258192	0.862255	0.017727
2	10193	2054	2054	STX2	STX2	207346_at	VDDY	213434_at	YDDD	0.0481598	0.255309	0.66354	0.0190847
2	8893	2938	2938	GSTA1	GSTA1	203924_at	YDOK	215766_at	DLYU	-0.109772	0.250915	0.320218	0.0213249
2	9415	4651	4651	MYO10	MYO10	201976_s_at	YFDD	216222_s_at	YDDF	0.191449	0.24974	0.0810642	0.0219608
2	10523	23091	23091	ZC3H13	ZC3H13	209851_at	YFDD	212402_at	DDDY	-0.0146382	0.249586	0.894859	0.0220456
2	8769	22887	22887	FOXJ3	FOXJ3	206015_s_at	YDDD	217310_s_at	YDDD	0.216611	0.247486	0.0478057	0.0232263
2	10276	10342	10342	TFG	TFG	217839_at	YDYH	221871_s_at	DDDY	0.285399	0.246554	0.00850082	0.0237672
2	12542	8214///85359	8214///85359	DGCR6///DGCR6L	DGCR6///DGCR6L	208024_s_at	DDYD	214024_s_at	DDDY	0.2134	0.245771	0.0512894	0.0242298
2	8709	54462	54462	FAM190B	FAM190B	209378_s_at	YDDD	209379_s_at	YIGD	-0.0917692	0.243059	0.406409	0.0258928
2	9236	4026	4026	LPP	LPP	202821_s_at	YDDL	202822_at	YFDD	0.031525	0.241693	0.775895	0.0267665
2	9668	5361	5361	PLXNA1	PLXNA1	221537_at	YDDD	221538_s_at	YDDD	-0.0199578	0.240551	0.857001	0.0275155
2	10325	10329	10329	TMEM5	TMEM5	204807_at	YJJD	204808_s_at	YDDD	0.124473	0.240396	0.259274	0.0276189
2	9387	4495	4495	MT1G	MT1G	204745_x_at	RDYG	210472_at	YDPD	0.133801	0.239324	0.224979	0.0283404
2	10406	10426	10426	TUBGCP3	TUBGCP3	203690_at	YFDD	215739_s_at	YDDF	0.110687	0.236401	0.316178	0.0303901
2	9496	10641	10641	NPRL2	NPRL2	203246_s_at	YDDD	210373_at	YFDD	0.0653252	0.23349	0.554939	0.0325533
2	10558	171017	171017	ZNF384	ZNF384	212369_at	YFDD	220616_at	DDDY	0.256453	0.228622	0.0185355	0.0364609
2	8432	27297	27297	CRCP	CRCP	203898_at	YFFD	203899_s_at	YDDD	0.260542	0.228245	0.0166829	0.0367794
2	9166	3856	3856	KRT8	KRT8	209008_x_at	DDYD	216821_at	DDYD	-0.0156489	0.227297	0.887646	0.0375904
2	9370	4361	4361	MRE11A	MRE11A	205395_s_at	YGGG	211334_at	YKKG	-0.0682502	0.22654	0.53732	0.0382484
2	9598	5830	5830	PEX5	PEX5	203244_at	YFDD	215481_s_at	YDGI	0.172658	0.226137	0.116288	0.0386028
2	10476	54832	54832	VPS13C	VPS13C	218396_at	YFDD	220517_at	YDDD	0.0186185	0.225379	0.866505	0.0392762
2	9627	23239	23239	PHLPP1	PHLPP1	210919_at	DDDY	212719_at	YDDD	0.0420992	0.224022	0.703773	0.0405067
2	10468	7414	7414	VCL	VCL	200930_s_at	YDDI	200931_s_at	YDDD	0.214082	0.223112	0.0505324	0.0413493
2	8507	10540	10540	DCTN2	DCTN2	200932_s_at	YDDI	214384_s_at	YFDD	0.136649	0.221975	0.215174	0.0424236
2	9249	10489	10489	LRRC41	LRRC41	201932_at	YDDD	215765_at	YDFD	-0.0392617	0.221856	0.722901	0.0425366
2	9789	5786	5786	PTPRA	PTPRA	213795_s_at	YDDD	213799_s_at	YDDF	0.17085	0.220202	0.120221	0.0441437
2	9167	3897	3897	L1CAM	L1CAM	204584_at	YDDD	204585_s_at	YIDD	0.147619	0.22002	0.180235	0.0443236
2	9671	23654	23654	PLXNB2	PLXNB2	208890_s_at	YFDF	211472_at	DDDY	0.0237026	0.21897	0.830537	0.0453734
2	10257	26123	26123	TCTN3	TCTN3	212121_at	YDDF	212123_at	YFDD	0.216626	0.216712	0.0477896	0.0476998
2	8225	10882	10882	C1QL1	C1QL1	205575_at	YDDD	214346_at	DDDY	0.210826	0.216446	0.05423	0.04798
2	9421	7994	7994	MYST3	MYST3	202423_at	YDDD	216361_s_at	YDDI	0.168475	0.214914	0.125538	0.0496214
2	8115	10079	10079	ATP9A	ATP9A	212062_at	YDDD	216129_at	YQLH	0.255253	0.213558	0.0191119	0.051113
2	9523	4927	4927	NUP88	NUP88	202900_s_at	YDDI	214192_at	DDDY	0.0261934	0.212546	0.813037	0.0522502
2	9775	5711	5711	PSMD5	PSMD5	203447_at	YDFD	215546_at	DFDY	0.0408276	0.209597	0.712323	0.0556821
2	9974	6390	6390	SDHB	SDHB	202675_at	YDDP	214166_at	YDDD	0.221372	0.209031	0.0430018	0.0563614
2	9557	79646	79646	PANK3	PANK3	218433_at	YDDD	221751_at	YIDD	0.0811689	0.208208	0.462954	0.0573607
2	9469	25983	25983	NGDN	NGDN	213794_s_at	YDDF	216263_s_at	YDDD	0.0828899	0.202387	0.453491	0.0648531
2	9207	10960	10960	LMAN2	LMAN2	200805_at	YGDI	215656_at	DDDY	0.264019	0.202318	0.015235	0.0649461
2	9944	23076	23076	RRP1B	RRP1B	212844_at	YDDF	212846_at	YDDD	-0.0221562	0.201817	0.841444	0.0656277
2	9049	3643	3643	INSR	INSR	207851_s_at	YDDD	213792_s_at	YDDD	0.170937	0.199483	0.120029	0.0688772
2	8358	629	629	CFB	CFB	202357_s_at	YDDL	211920_at	YDFD	0.0272063	0.199097	0.805946	0.0694265
2	8915	80867	80867	HCG2P7	HCG2P7	216227_at	DFDY	216229_x_at	QYQD	0.127735	0.197542	0.246898	0.0716772
2	9250	123872	123872	LRRC50	LRRC50	215173_at	YDPD	222068_s_at	YDDD	-0.0205572	0.196368	0.852754	0.0734136
2	9012	55764	55764	IFT122	IFT122	216678_at	DDDY	220744_s_at	YGDI	-0.134415	0.193577	0.222838	0.0776794
2	9610	5228	5228	PGF	PGF	209652_s_at	YFDD	215179_x_at	MGYD	0.0164587	0.193236	0.881872	0.0782145
2	9747	5589	5589	PRKCSH	PRKCSH	200707_at	YDDI	214080_x_at	YDDD	0.240975	0.191932	0.0272354	0.0802866
2	10210	23345	23345	SYNE1	SYNE1	209447_at	YDDL	215350_at	YDDD	0.0303582	0.19088	0.783984	0.0819892
2	8443	23373	23373	CRTC1	CRTC1	207159_x_at	YDVD	213091_at	YFDD	0.0847731	0.188631	0.443261	0.0857253
2	8339	1048	1048	CEACAM5	CEACAM5	201884_at	YGKK	217291_at	YGID	-0.0419602	0.18747	0.704705	0.0877067
2	10417	7298	7298	TYMS	TYMS	202589_at	YDDD	217684_at	YFDD	0.00178815	0.187009	0.98712	0.0885036
2	9725	5532	5532	PPP3CB	PPP3CB	202432_at	YDDD	209817_at	YDDD	-0.0571247	0.184076	0.605761	0.093706
2	9522	53371	53371	NUP54	NUP54	215213_at	YFDD	218256_s_at	YFDD	0.0647458	0.18276	0.558462	0.0961189
2	9217	100506517	100506517	LOC100506517	LOC100506517	204289_at	DDDY	221589_s_at	DDDY	-0.0297478	0.182418	0.788224	0.0967537
2	10008	6443	6443	SGCB	SGCB	205120_s_at	YDDD	205121_at	YDDF	-0.0123114	0.179816	0.911498	0.101689
2	9154	55958	55958	KLHL9	KLHL9	213117_at	YFDD	213233_s_at	YDDD	0.187256	0.179569	0.0880752	0.102169
2	12534	348249///6358///6359	348249///6358	CCL14///CCL14-CCL15///CCL15	CCL14///CCL14-CCL15	205392_s_at	DDYF	210390_s_at	DDYL	0.141711	0.172141	0.198498	0.117402
2	8924	9843	9843	HEPH	HEPH	203902_at	DDDY	203903_s_at	YDDD	-0.0839355	0.168891	0.447795	0.124593
2	9876	5978	5978	REST	REST	204535_s_at	YFFD	212920_at	DVDY	0.203549	0.16793	0.0632967	0.126784
2	10407	27229	27229	TUBGCP4	TUBGCP4	211337_s_at	YDDI	213266_at	DDDY	-0.00486995	0.167495	0.964932	0.127786
2	9634	5291	5291	PIK3CB	PIK3CB	212688_at	FDDY	217620_s_at	YDDF	-0.0745462	0.159762	0.500357	0.146599
2	9081	25959	25959	KANK2	KANK2	218418_s_at	YDFF	221068_at	YDFD	0.0388302	0.159347	0.725825	0.147666
2	9449	4698	4698	NDUFA5	NDUFA5	201304_at	YYDH	215850_s_at	YGID	0.181969	0.153752	0.097591	0.162605
2	10150	6717	6717	SRI	SRI	208920_at	YIDD	208921_s_at	YDDF	-0.0194283	0.152103	0.860756	0.167214
2	8235	388969	388969	C2orf68	C2orf68	221878_at	YDDV	65472_at	GDDY	0.0168623	0.147107	0.878997	0.181767
2	10326	54968	54968	TMEM70	TMEM70	219448_at	YDID	219449_s_at	YDDD	0.0879042	0.144443	0.426541	0.189895
2	9893	8767	8767	RIPK2	RIPK2	209544_at	YDDD	209545_s_at	YDDF	0.147988	0.14436	0.179137	0.190151
2	12603	653659///92703	92703	TMEM183A///TMEM183B	TMEM183A	212164_at	YGDR	212165_at	DDYD	0.0319009	0.144056	0.773294	0.191098
2	9804	23518	23518	R3HDM1	R3HDM1	202754_at	YDFD	210714_at	YIDD	0.0235972	0.142848	0.831279	0.194885
2	9792	5800	5800	PTPRO	PTPRO	208121_s_at	YDDD	211600_at	DGYI	-0.0641292	0.142289	0.562222	0.196654
2	10361	7187	7187	TRAF3	TRAF3	208315_x_at	YFDD	221571_at	DDDY	0.0447594	0.141487	0.686005	0.199218
2	8359	10428	10428	CFDP1	CFDP1	203166_at	YDDI	210701_at	YFDD	0.0633502	0.138133	0.56699	0.210186
2	9375	63931	63931	MRPS14	MRPS14	203800_s_at	YDDD	203801_at	YFDF	0.0262874	0.137999	0.812379	0.210632
2	10249	6921	6921	TCEB1	TCEB1	202823_at	RGYD	202824_s_at	DDYF	0.19267	0.13704	0.0791092	0.21385
2	10090	56950	56950	SMYD2	SMYD2	212921_at	DDDY	212922_s_at	YDDF	-0.0496328	0.13561	0.653899	0.218715
2	9925	6157	6157	RPL27A	RPL27A	203034_s_at	DDYD	212044_s_at	DIDY	0.166921	0.135304	0.129114	0.219764
2	10241	11138	11138	TBC1D8	TBC1D8	204526_s_at	YDDD	221592_at	DDYV	0.0519334	0.132773	0.638953	0.228592
2	9521	8021	8021	NUP214	NUP214	202155_s_at	YDDI	211261_at	YDDF	-0.071245	0.131045	0.519571	0.234763
2	8360	8545	8545	CGGBP1	CGGBP1	206861_s_at	YDDD	214050_at	DDDY	0.0758103	0.128879	0.493099	0.242656
2	9177	113251	113251	LARP4	LARP4	212714_at	PYDD	214155_s_at	YFDD	0.0304481	0.128135	0.78336	0.24541
2	12593	159163///378948///378949///378950///378951///5940	159163///378948///378949///378950///378951///5940	RBMY1A1///RBMY1B///RBMY1D///RBMY1E///RBMY1F///RBMY1J	RBMY1A1///RBMY1B///RBMY1D///RBMY1E///RBMY1F///RBMY1J	208307_at	DDYD	216842_x_at	DDYF	0.224533	0.127365	0.0400391	0.248281
2	10082	8243	8243	SMC1A	SMC1A	201589_at	YFDD	217555_at	YIDD	0.069533	0.125489	0.529681	0.255372
2	9843	10411	10411	RAPGEF3	RAPGEF3	210051_at	YDDF	215027_at	DDDY	0.103294	0.119946	0.349777	0.277133
2	9223	399491	399491	LOC399491	LOC399491	214035_x_at	DDYF	214682_at	DDYD	0.246574	0.119664	0.0237558	0.278273
2	10457	84196	84196	USP48	USP48	220078_at	YDDD	220079_s_at	YFDD	0.101485	0.117769	0.358323	0.286009
2	8583	1783	1783	DYNC1LI2	DYNC1LI2	203590_at	YDDL	213162_at	DDDY	0.173082	0.115317	0.115381	0.296229
2	10142	81848	81848	SPRY4	SPRY4	220983_s_at	DDDY	221489_s_at	YFDD	-0.0855824	0.113138	0.438904	0.305511
2	9571	10336	10336	PCGF3	PCGF3	204564_at	YDDL	212753_at	YDDD	0.118837	0.112162	0.281631	0.30973
2	8448	1454	1454	CSNK1E	CSNK1E	202332_at	YDDL	222015_at	YFFD	0.00778386	0.110864	0.943977	0.3154
2	8910	26959	26959	HBP1	HBP1	207361_at	YFDD	209102_s_at	YDDD	0.0458562	0.1096	0.678728	0.32098
2	9914	8731	8731	RNMT	RNMT	202683_s_at	YDDD	202684_s_at	YDDF	-0.0764714	0.107171	0.489325	0.331888
2	8612	23301	23301	EHBP1	EHBP1	212650_at	YDDF	212653_s_at	YDDD	0.0771491	0.102363	0.485472	0.354159
2	9575	11333	11333	PDAP1	PDAP1	202290_at	IDYD	217624_at	YDDD	0.014206	0.0988576	0.897947	0.370967
2	9710	5494	5494	PPM1A	PPM1A	203966_s_at	YDDD	210407_at	YDDD	0.148384	0.0946734	0.177964	0.391655
2	10513	2547	2547	XRCC6	XRCC6	200792_at	DDYF	215308_at	YFFD	0.0292601	0.0907323	0.791617	0.411754
2	9681	23126	23126	POGZ	POGZ	212153_at	YDFD	215281_x_at	YOTO	0.193682	0.0900047	0.0775161	0.41553
2	8703	26355	26355	FAM162A	FAM162A	220942_x_at	YGDI	221533_at	YDGI	0.0660474	0.0883481	0.550563	0.424201
2	10525	23318	23318	ZCCHC11	ZCCHC11	212704_at	YDDD	217594_at	YDDD	-0.0188766	0.0873195	0.864672	0.429636
2	8665	2050	2050	EPHB4	EPHB4	202894_at	YDDI	216680_s_at	YDDD	-0.0506122	0.0846723	0.647519	0.443805
2	8009	219	219	ALDH1B1	ALDH1B1	209645_s_at	YDDD	209646_x_at	QHYL	-0.0463324	0.0834924	0.675578	0.450204
2	9247	10233	10233	LRRC23	LRRC23	206076_at	YDDF	217609_at	DDDY	0.133662	0.0818876	0.225466	0.45899
2	8024	25847	25847	ANAPC13	ANAPC13	209001_s_at	YDDD	215282_at	YFFD	0.0165927	0.0814903	0.880917	0.461179
2	8722	2194	2194	FASN	FASN	212218_s_at	UYLD	217006_x_at	YDDF	0.0760895	0.0805006	0.491503	0.466658
2	8786	2529	2529	FUT7	FUT7	210506_at	YDDD	217696_at	YIDG	-0.0737884	0.07788	0.504735	0.481335
2	9508	25936	25936	NSL1	NSL1	209483_s_at	DDDY	209484_s_at	YGMD	-0.0353361	0.0713906	0.749645	0.518716
2	10061	64924	64924	SLC30A5	SLC30A5	218989_x_at	YDDD	220181_x_at	MGYD	-0.131979	0.0710044	0.231413	0.520986
2	9020	8518	8518	IKBKAP	IKBKAP	202490_at	YFDD	202491_s_at	YDDD	-0.0120498	0.0699688	0.913371	0.527098
2	8621	8665	8665	EIF3F	EIF3F	200023_s_at	FDYF	200865_at	DDDY	0.165299	0.0687005	0.13293	0.534633
2	8735	2224	2224	FDPS	FDPS	201275_at	VDYD	217344_at	DDYF	0.0516661	0.0656513	0.640683	0.552961
2	8625	1982	1982	EIF4G2	EIF4G2	200004_at	YDDD	217607_x_at	YDDD	-0.0117278	0.0653681	0.915677	0.554679
2	7953	59	59	ACTA2	ACTA2	200974_at	YFFD	215787_at	DDDY	-0.0154899	0.064097	0.888779	0.562419
2	12570	100510626///6284	100510626///6284	LOC100510626///S100A13	LOC100510626///S100A13	213481_at	DDDY	202598_at	YDDI	0.143789	0.0631502	0.19193	0.568217
2	10212	23336	23336	SYNM	SYNM	212730_at	YFDD	214304_x_at	DDDY	0.151082	0.0627	0.170116	0.570984
2	10004	23450	23450	SF3B3	SF3B3	200687_s_at	YFFD	200688_at	DDDY	-0.0333639	0.0595248	0.763195	0.590676
2	10093	10302	10302	SNAPC5	SNAPC5	213203_at	YDDD	214592_s_at	YPDD	-0.0652802	0.0578755	0.555212	0.601024
2	9424	80097	80097	MZT2B	MZT2B	212995_x_at	MDYG	220720_x_at	DIYD	0.146624	0.0562721	0.183223	0.61116
2	10505	11059	11059	WWP1	WWP1	212637_s_at	YJJD	212638_s_at	LDYD	0.0917	0.0507862	0.406764	0.646389
2	10119	6665	6665	SOX15	SOX15	206122_at	YDDD	217040_x_at	IDDY	0.0674867	0.0493395	0.541892	0.655814
2	10433	23352	23352	UBR4	UBR4	211950_at	YDDD	215636_at	YJJD	0.0336628	0.045904	0.761137	0.678411
2	8986	259217	259217	HSPA12A	HSPA12A	214434_at	YDDD	220763_at	YDDD	-0.0258513	0.0455756	0.815435	0.680587
2	10316	55831	55831	TMEM111	TMEM111	215250_at	DDDY	217882_at	YDDL	-0.105892	0.0409335	0.337725	0.711609
2	9334	29081	29081	METTL5	METTL5	220839_at	DDDY	221570_s_at	YDID	-0.073547	0.0334665	0.506133	0.762489
2	10435	51035	51035	UBXN1	UBXN1	201871_s_at	YGDI	210623_at	YDDD	0.00456484	0.0328235	0.967128	0.766921
2	8377	9391	9391	CIAO1	CIAO1	203536_s_at	YDDD	217501_at	YDDD	-0.012421	0.0310461	0.910714	0.779212
2	9413	93408	93408	MYL10	MYL10	221659_s_at	YDDL	221660_at	YFDF	0.0169696	0.0297481	0.878233	0.788222
2	10288	8563	8563	THOC5	THOC5	209418_s_at	YDDL	209419_at	DDDY	-0.10154	0.0260725	0.358061	0.813885
2	8957	4670	4670	HNRNPM	HNRNPM	200072_s_at	YDDI	214918_at	YFDD	0.258298	0.0163521	0.0176791	0.882632
2	9443	10787	10787	NCKAP1	NCKAP1	207738_s_at	YGKK	217465_at	DDDY	0.0361674	0.0161231	0.743956	0.884264
2	10553	11179	11179	ZNF277	ZNF277	215887_at	YDDD	218645_at	YDDF	-0.153852	0.0160257	0.162327	0.884958
2	9720	5516	5516	PPP2CB	PPP2CB	201374_x_at	YDDD	201375_s_at	PDYD	0.0473483	0.00664651	0.668875	0.952152
2	9663	51090	51090	PLLP	PLLP	204519_s_at	YDPD	217265_at	DDYD	0.0328216	0.00488801	0.766934	0.964802
2	8618	5610	5610	EIF2AK2	EIF2AK2	204211_x_at	YKOD	213294_at	DDDY	-0.0435588	0.00263783	0.694004	0.981001
2	8954	6928	6928	HNF1B	HNF1B	205313_at	YDDI	208135_at	YDDP	0.241161	-0.0053081	0.0271128	0.961779
2	8690	50848	50848	F11R	F11R	221664_s_at	YFDD	222354_at	YDFD	-0.162615	-0.0137352	0.139431	0.901311
2	9484	4854	4854	NOTCH3	NOTCH3	203237_s_at	YDDI	203238_s_at	YDDD	-0.0087682	-0.0162119	0.936906	0.883631
2	10129	26010	26010	SPATS2L	SPATS2L	215617_at	YDDD	222154_s_at	YDDD	0.0650472	-0.0185206	0.556628	0.867201
2	10202	23353	23353	SUN1	SUN1	206487_at	YDGI	212074_at	YFDD	-0.0191532	-0.0254952	0.862708	0.817933
2	8674	51614	51614	ERGIC3	ERGIC3	215257_at	YIDD	216032_s_at	YDDV	-0.0758784	-0.0268486	0.492709	0.808449
2	10562	79744	79744	ZNF419	ZNF419	219826_at	YFDD	58367_s_at	YHLD	-0.124345	-0.0386218	0.259765	0.727239
2	12569	100507328///100508591	100507328	LOC100507328///LOC100508591	LOC100507328	212952_at	DFDY	214316_x_at	DFDY	-0.00118844	-0.0452162	0.99144	0.682971
2	9678	56902	56902	PNO1	PNO1	203622_s_at	YJDJ	211697_x_at	RGYD	-0.0635815	-0.0613369	0.565572	0.5794
2	10098	23020	23020	SNRNP200	SNRNP200	200058_s_at	YMGD	214982_at	YFDD	-0.12473	-0.0746884	0.258283	0.499538
2	12554	10537///2550	2550	GABBR1///UBD	GABBR1	203146_s_at	YDDD	205890_s_at	YDDF	-0.104396	-0.0792268	0.344631	0.473761
2	9661	123	123	PLIN2	PLIN2	209122_at	YFFD	215895_x_at	DGIY	-0.0739233	-0.0826004	0.503954	0.455076
2	10251	6938	6938	TCF12	TCF12	208986_at	YFDD	215611_at	YDDD	-0.177774	-0.0846058	0.1057	0.444165
2	9819	51560	51560	RAB6B	RAB6B	210127_at	YDDF	221792_at	YDDD	-0.0473648	-0.0899209	0.668767	0.415966
2	8766	2348	2348	FOLR1	FOLR1	204437_s_at	YDPD	211074_at	DFDY	0.0254374	-0.0997873	0.81834	0.366463
2	8095	64422	64422	ATG3	ATG3	220237_at	YDFD	221492_s_at	YGDI	0.00369999	-0.106619	0.973353	0.334396
2	9566	55193	55193	PBRM1	PBRM1	220355_s_at	DDYD	221212_x_at	YDID	-0.173899	-0.11502	0.113648	0.297485
2	7937	10449	10449	ACAA2	ACAA2	202002_at	DDDY	202003_s_at	LDYD	-0.134221	-0.130003	0.223512	0.238536
2	10518	22890	22890	ZBTB1	ZBTB1	205092_x_at	YDDF	213376_at	YDID	-0.142451	-0.130165	0.196139	0.237947
2	8394	1213	1213	CLTC	CLTC	200614_at	YDDD	210498_at	YDDF	-0.191236	-0.134583	0.0814087	0.222256
2	8073	9639	9639	ARHGEF10	ARHGEF10	215139_at	YIDD	216620_s_at	YFDD	-0.155398	-0.147976	0.158097	0.179171
2	7998	11215	11215	AKAP11	AKAP11	203156_at	YFDD	215336_at	YDDD	-0.191629	-0.16558	0.0807737	0.132263
2	9414	4637	4637	MYL6	MYL6	212082_s_at	VDYD	214002_at	YDDD	-0.174306	-0.218184	0.112792	0.0461724
2	9482	10528	10528	NOP56	NOP56	200874_s_at	GDYI	200875_s_at	FDYD	-0.129145	-0.219583	0.241675	0.0447579
2	9895	6035	6035	RNASE1	RNASE1	201785_at	YDDD	217093_at	DDDY	-0.145273	-0.223963	0.187334	0.0405605
2	9948	6251	6251	RSU1	RSU1	201980_s_at	YDDD	215618_at	YDDD	-0.219083	-0.24101	0.0452589	0.0272123
2	9601	5203	5203	PFDN4	PFDN4	205361_s_at	YGOG	205362_s_at	YDDD	-0.123957	-0.248712	0.261269	0.0225308
2	8305	10694	10694	CCT8	CCT8	200873_s_at	QHYL	210436_at	YFDD	-0.20578	-0.256802	0.0603952	0.018371
2	9114	9798	9798	KIAA0174	KIAA0174	200851_s_at	YDVD	215585_at	YDDF	-0.258944	-0.25681	0.0173871	0.0183674
2	10516	91746	91746	YTHDC1	YTHDC1	212455_at	YDFD	214814_at	YDDD	-0.196899	-0.27063	0.072624	0.0127796
