# Supplementary material for: Analysis of discordant Affymetrix probesets casts serious doubt on idea of microarray data reutilization
Source: BMC Genomics. 2014 Dec 19;15(Suppl 12):S8. doi: 10.1186/1471-2164-15-S12-S8 (PMC4303952; doi:10.1186/1471-2164-15-S12-S8)
Supplement: Additional file 4 — Supplementary Table S3. A list of one color probes genes [file 1471-2164-15-S12-S8-S4.xlsx]

## Sheet: 100% green
probesets_per_group	gr_number	group_ID	gene_ID	group_name	gene_name		pearson	spearman
2	7934	3983	3983	ABLIM1	ABLIM1		0.524537	0.317179
2	7959	8748	8748	ADAM20	ADAM20		0.781994	0.83483
2	7969	109	109	ADCY3	ADCY3		0.302739	0.538606
2	7976	134	134	ADORA1	ADORA1		0.0706857	0.480686
2	7977	146	146	ADRA1D	ADRA1D		0.576271	0.680596
2	7978	155	155	ADRB3	ADRB3		0.934533	0.963977
2	7991	197	197	AHSG	AHSG		0.964352	0.797701
2	8000	9472	9472	AKAP6	AKAP6		0.330955	0.764022
2	8007	214	214	ALCAM	ALCAM		0.894091	0.810761
2	8014	7915	7915	ALDH5A1	ALDH5A1		0.332124	0.464482
2	8025	23357	23357	ANGEL1	ANGEL1		0.595377	0.747683
2	8066	84986	84986	ARHGAP19	ARHGAP19		0.860299	0.861476
2	8069	9743	9743	ARHGAP32	ARHGAP32		0.776792	0.797763
2	8089	51665	51665	ASB1	ASB1		0.0779399	0.464212
2	8092	23245	23245	ASTN2	ASTN2		0.926901	0.762456
2	8102	9914	9914	ATP2C2	ATP2C2		0.63476	0.855649
2	8121	6310	6310	ATXN1	ATXN1		0.830713	0.781893
2	8129	558	558	AXL	AXL		0.0884318	0.4447
2	8134	8707	8707	B3GALT2	B3GALT2		0.38872	0.684425
2	8136	146712	146712	B3GNTL1	B3GNTL1		0.810106	0.908559
2	8138	9334	9334	B4GALT5	B4GALT5		0.833086	0.799857
2	8144	9529	9529	BAG5	BAG5		0.478932	0.197418
2	8145	577	577	BAI3	BAI3		-0.0702409	0.482446
2	8168	640	640	BLK	BLK		0.202466	0.897935
2	8174	659	659	BMPR2	BMPR2		0.756543	0.706578
2	8184	23476	23476	BRD4	BRD4		0.492702	0.52245
2	8186	55290	55290	BRF2	BRF2		0.419552	0.628703
2	8188	55108	55108	BSDC1	BSDC1		0.890946	0.735808
2	8197	11067	11067	C10orf10	C10orf10		0.947034	0.516023
2	8199	79591	79591	C10orf76	C10orf76		0.856669	0.802471
2	8200	53838	53838	C11orf24	C11orf24		0.697753	0.718055
2	8207	64755	64755	C16orf58	C16orf58		0.671724	0.812637
2	8212	91300	91300	C19orf22	C19orf22		0.789879	0.704758
2	8216	55337	55337	C19orf66	C19orf66		0.900241	0.714592
2	8218	9473	9473	C1orf38	C1orf38		0.988424	0.892516
2	8237	56941	56941	C3orf37	C3orf37		0.433298	0.616115
2	8240	387263	387263	C6orf120	C6orf120		0.379923	0.665932
2	8248	23523	23523	CABIN1	CABIN1		0.830085	0.660858
2	8266	824	824	CAPN2	CAPN2		0.382089	0.0255084
2	8280	857	857	CAV1	CAV1		0.906113	0.839545
2	8299	899	899	CCNF	CCNF		0.771537	0.447518
2	8300	10983	10983	CCNI	CCNI		0.793322	0.81628
2	8306	913	913	CD1E	CD1E		0.99625	0.935521
2	8307	4345	4345	CD200	CD200		0.802117	0.566646
2	8315	22918	22918	CD93	CD93		0.90727	0.329123
2	8321	999	999	CDH1	CDH1		0.239429	0.412513
2	8338	90273	90273	CEACAM21	CEACAM21		0.798407	0.930661
2	8348	2491	2491	CENPI	CENPI		0.370128	0.779432
2	8377	9391	9391	CIAO1	CIAO1		-0.012421	0.0310461
2	8383	23155	23155	CLCC1	CLCC1		0.366683	0.635726
2	8384	1365	1365	CLDN3	CLDN3		0.974438	0.774155
2	8400	4849	4849	CNOT3	CNOT3		0.434249	0.575302
2	8405	1302	1302	COL11A2	COL11A2		0.314539	0.254424
2	8416	1296	1296	COL8A2	COL8A2		0.991927	0.680088
2	8429	11052	11052	CPSF6	CPSF6		0.65125	0.35145
2	8435	1392	1392	CRH	CRH		0.998394	0.856301
2	8451	1464	1464	CSPG4	CSPG4		0.0788818	0.62453
2	8472	6387	6387	CXCL12	CXCL12		0.600361	0.602493
2	8475	10663	10663	CXCR6	CXCR6		0.715026	0.789075
2	8488	3491	3491	CYR61	CYR61		0.887044	0.921407
2	8493	55152	55152	DALRD3	DALRD3		0.335262	0.404429
2	8500	1628	1628	DBP	DBP		0.371668	0.638012
2	8502	79877	79877	DCAKD	DCAKD		0.426288	0.548397
2	8509	1641	1641	DCX	DCX		0.9999	0.867396
2	8524	1717	1717	DHCR7	DHCR7		0.748039	0.833146
2	8532	22982	22982	DIP2C	DIP2C		0.757594	0.411438
2	8538	1746	1746	DLX2	DLX2		0.133055	0.813719
2	8539	1748	1748	DLX4	DLX4		0.431969	0.780329
2	8542	1762	1762	DMWD	DMWD		0.685685	0.794188
2	8544	1770	1770	DNAH9	DNAH9		0.488213	0.924207
2	8549	25822	25822	DNAJB5	DNAJB5		0.50131	0.816611
2	8565	1809	1809	DPYSL3	DPYSL3		0.437635	0.335384
2	8566	1814	1814	DRD3	DRD3		0.830034	0.881122
2	8575	54920	54920	DUS2L	DUS2L		0.611563	0.619047
2	8576	11062	11062	DUS4L	DUS4L		0.353699	0.746533
2	8577	1843	1843	DUSP1	DUSP1		0.791035	0.73396
2	8578	11221	11221	DUSP10	DUSP10		0.857648	0.827709
2	8585	83658	83658	DYNLRB1	DYNLRB1		0.876986	0.855989
2	8588	1869	1869	E2F1	E2F1		0.822314	0.792878
2	8590	1874	1874	E2F4	E2F4		0.995393	0.936526
2	8592	10682	10682	EBP	EBP		0.897475	0.746728
2	8602	30008	30008	EFEMP2	EFEMP2		0.71904	0.450854
2	8609	10278	10278	EFS	EFS		0.850743	0.600877
2	8625	1982	1982	EIF4G2	EIF4G2		-0.0117278	0.0653681
2	8643	8507	8507	ENC1	ENC1		0.589639	0.658567
2	8654	57634	57634	EP400	EP400		0.512781	0.686095
2	8658	2037	2037	EPB41L2	EPB41L2		0.762363	0.673768
2	8660	54566	54566	EPB41L4B	EPB41L4B		0.0475698	0.317546
2	8666	22905	22905	EPN2	EPN2		0.686057	0.552677
2	8667	2056	2056	EPO	EPO		0.28403	0.768594
2	8680	2104	2104	ESRRG	ESRRG		0.980642	0.879983
2	8701	116496	116496	FAM129A	FAM129A		0.944885	0.667691
2	8723	22868	22868	FASTKD2	FASTKD2		0.284847	0.689352
2	8742	2243	2243	FGA	FGA		0.863469	0.64324
2	8757	23768	23768	FLRT2	FLRT2		0.483245	0.275191
2	8759	2328	2328	FMO3	FMO3		0.691268	0.988788
2	8760	2330	2330	FMO5	FMO5		0.312461	0.828171
2	8769	22887	22887	FOXJ3	FOXJ3		0.216611	0.247486
2	8775	285527	285527	FRYL	FRYL		0.805431	0.881514
2	8785	2526	2526	FUT4	FUT4		0.837593	0.84203
2	8790	8321	8321	FZD1	FZD1		0.452698	0.631787
2	8798	2580	2580	GAK	GAK		0.84137	0.884188
2	8806	2619	2619	GAS1	GAS1		0.832588	0.262362
2	8849	2800	2800	GOLGA1	GOLGA1		0.275627	0.685144
2	8861	2852	2852	GPER	GPER		0.30758	0.958695
2	8864	25960	25960	GPR124	GPR124		0.289492	0.775957
2	8869	2828	2828	GPR4	GPR4		0.569985	0.842475
2	8871	9289	9289	GPR56	GPR56		0.961668	0.236674
2	8873	29899	29899	GPSM2	GPSM2		0.563994	0.66469
2	8876	2880	2880	GPX5	GPX5		0.824578	0.910066
2	8888	80273	80273	GRPEL1	GRPEL1		0.789827	0.833256
2	8892	2937	2937	GSS	GSS		0.726089	0.668577
2	8899	2975	2975	GTF3C1	GTF3C1		0.923036	0.817371
2	8901	2983	2983	GUCY1B3	GUCY1B3		0.747232	0.688515
2	8918	51020	51020	HDDC2	HDDC2		0.383223	0.217182
2	8937	8339	8339	HIST1H2BG	HIST1H2BG		0.708776	0.62578
2	8945	3156	3156	HMGCR	HMGCR		0.809391	0.863388
2	8961	3207	3207	HOXA11	HOXA11		0.723746	0.951129
2	8970	3263	3263	HPX	HPX		0.999893	0.927399
2	8986	259217	259217	HSPA12A	HSPA12A		-0.0258513	0.0455756
2	8990	3339	3339	HSPG2	HSPG2		0.472578	0.158163
2	8992	27336	27336	HTATSF1	HTATSF1		0.857551	0.487979
2	8993	3356	3356	HTR2A	HTR2A		0.829802	0.881508
2	9002	3421	3421	IDH3G	IDH3G		0.836816	0.74683
2	9004	25900	25900	IFFO1	IFFO1		0.953673	0.909033
2	9033	9173	9173	IL1RL1	IL1RL1		-0.0496887	0.485344
2	9034	50615	50615	IL21R	IL21R		0.891649	0.913391
2	9036	3559	3559	IL2RA	IL2RA		0.635889	0.78313
2	9043	51147	51147	ING4	ING4		0.428607	0.460552
2	9049	3643	3643	INSR	INSR		0.170937	0.199483
2	9054	25896	25896	INTS7	INTS7		0.316263	0.677633
2	9061	3663	3663	IRF5	IRF5		0.550932	0.820575
2	9080	8997	8997	KALRN	KALRN		-0.0745519	0.463852
2	9088	3757	3757	KCNH2	KCNH2		0.975503	0.833721
2	9092	3760	3760	KCNJ3	KCNJ3		0.314102	0.730468
2	9093	3761	3761	KCNJ4	KCNJ4		0.220414	0.701602
2	9104	23081	23081	KDM4C	KDM4C		-0.0335364	0.481272
2	9105	5927	5927	KDM5A	KDM5A		0.632068	0.631536
2	9107	3795	3795	KHK	KHK		0.98868	0.725451
2	9112	9812	9812	KIAA0141	KIAA0141		0.47482	0.632441
2	9121	9811	9811	KIAA0427	KIAA0427		0.228092	0.689543
2	9124	57212	57212	KIAA0495	KIAA0495		0.166618	0.291979
2	9180	253782	253782	LASS6	LASS6		0.688594	0.721017
2	9204	9516	9516	LITAF	LITAF		0.975747	0.887298
2	9235	4023	4023	LPL	LPL		0.962387	0.767384
2	9254	54674	54674	LRRN3	LRRN3		0.944918	0.912572
2	9259	4052	4052	LTBP1	LTBP1		0.841426	0.37717
2	9277	84061	84061	MAGT1	MAGT1		0.118157	0.662257
2	9281	4122	4122	MAN2A2	MAN2A2		0.6153	0.492966
2	9288	4216	4216	MAP3K4	MAP3K4		0.960612	0.826424
2	9291	9448	9448	MAP4K4	MAP4K4		0.0690485	0.627429
2	9304	4140	4140	MARK3	MARK3		0.810839	0.491401
2	9313	8720	8720	MBTPS1	MBTPS1		0.880184	0.492837
2	9314	4158	4158	MC2R	MC2R		0.756983	0.870194
2	9319	29969	29969	MDFIC	MDFIC		0.372715	0.40793
2	9322	5469	5469	MED1	MED1		0.582492	0.723749
2	9329	4209	4209	MEF2D	MEF2D		0.458018	0.58426
2	9352	4300	4300	MLLT3	MLLT3		0.473815	0.890141
2	9355	4327	4327	MMP19	MMP19		0.266408	0.352502
2	9381	2206	2206	MS4A2	MS4A2		0.943728	0.934736
2	9390	4520	4520	MTF1	MTF1		0.868221	0.755619
2	9395	55613	55613	MTMR8	MTMR8		0.423974	0.72474
2	9405	4593	4593	MUSK	MUSK		0.450648	0.885095
2	9408	23077	23077	MYCBP2	MYCBP2		0.810018	0.780564
2	9420	84148	84148	MYST1	MYST1		0.377349	0.455603
2	9447	3340	3340	NDST1	NDST1		0.253853	0.3164
2	9456	4739	4739	NEDD9	NEDD9		0.829376	0.711348
2	9479	54475	54475	NLE1	NLE1		0.45464	0.751098
2	9483	4842	4842	NOS1	NOS1		0.733924	0.848627
2	9491	8620	8620	NPFF	NPFF		0.922332	0.948715
2	9492	261734	261734	NPHP4	NPHP4		0.557662	0.938483
2	9493	4881	4881	NPR1	NPR1		0.179008	0.466156
2	9504	8204	8204	NRIP1	NRIP1		0.90829	0.675346
2	9506	9379	9379	NRXN2	NRXN2		0.69824	0.750563
2	9530	4947	4947	OAZ2	OAZ2		0.570663	0.676798
2	9534	4958	4958	OMD	OMD		0.743653	0.842806
2	9541	10956	10956	OS9	OS9		0.911832	0.76817
2	9542	5007	5007	OSBP	OSBP		0.52048	0.472268
2	9553	23241	23241	PACS2	PACS2		0.83839	0.888592
2	9568	5097	5097	PCDH1	PCDH1		0.351824	0.5738
2	9581	5151	5151	PDE8A	PDE8A		0.704152	0.6249
2	9588	8682	8682	PEA15	PEA15		0.78703	0.875341
2	9591	5187	5187	PER1	PER1		0.722868	0.642213
2	9596	5195	5195	PEX14	PEX14		0.807983	0.760272
2	9603	10471	10471	PFDN6	PFDN6		0.310298	0.525204
2	9604	5208	5208	PFKFB2	PFKFB2		0.151597	0.694186
2	9616	80012	80012	PHC3	PHC3		0.627188	0.681589
2	9617	5252	5252	PHF1	PHF1		0.756128	0.547833
2	9618	23338	23338	PHF15	PHF15		0.292296	0.434929
2	9624	5256	5256	PHKA2	PHKA2		0.48909	0.431782
2	9637	113791	113791	PIK3IP1	PIK3IP1		0.966278	0.706139
2	9641	54103	54103	PION	PION		0.991071	0.944628
2	9643	8396	8396	PIP4K2B	PIP4K2B		0.455397	0.419231
2	9650	5322	5322	PLA2G5	PLA2G5		0.744237	0.317806
2	9652	9373	9373	PLAA	PLAA		0.182756	0.667014
2	9655	5330	5330	PLCB2	PLCB2		0.254972	0.837268
2	9668	5361	5361	PLXNA1	PLXNA1		-0.0199578	0.240551
2	9677	10687	10687	PNMA2	PNMA2		0.447426	0.695142
2	9682	10721	10721	POLQ	POLQ		0.412927	0.923997
2	9688	5441	5441	POLR2L	POLR2L		0.519214	0.533409
2	9697	25833	25833	POU2F3	POU2F3		0.760485	0.822199
2	9710	5494	5494	PPM1A	PPM1A		0.148384	0.0946734
2	9715	4660	4660	PPP1R12B	PPP1R12B		0.0440301	0.287071
2	9717	26051	26051	PPP1R16B	PPP1R16B		0.870032	0.958748
2	9719	5509	5509	PPP1R3D	PPP1R3D		0.784192	0.895783
2	9724	5528	5528	PPP2R5D	PPP2R5D		0.260787	0.513997
2	9725	5532	5532	PPP3CB	PPP3CB		-0.0571247	0.184076
2	9734	11108	11108	PRDM4	PRDM4		0.817793	0.521865
2	9743	5575	5575	PRKAR1B	PRKAR1B		0.880149	0.674569
2	9744	5579	5579	PRKCB	PRKCB		0.829887	0.916111
2	9752	5621	5621	PRNP	PRNP		0.827465	0.83927
2	9774	5719	5719	PSMD13	PSMD13		0.771808	0.73489
2	9797	7837	7837	PXDN	PXDN		0.987995	0.814437
2	9810	57403	57403	RAB22A	RAB22A		0.496907	0.436995
2	9833	5899	5899	RALB	RALB		0.792766	0.44766
2	9835	57148	57148	RALGAPB	RALGAPB		0.331932	0.52256
2	9836	5900	5900	RALGDS	RALGDS		0.759296	0.619519
2	9840	5909	5909	RAP1GAP	RAP1GAP		0.0739832	0.344337
2	9845	5921	5921	RASA1	RASA1		0.98466	0.779561
2	9849	8045	8045	RASSF7	RASSF7		0.446884	0.712823
2	9866	54542	54542	RC3H2	RC3H2		0.396799	0.706542
2	9878	5983	5983	RFC3	RFC3		0.88548	0.752487
2	9886	6010	6010	RHO	RHO		0.936469	0.674209
2	9911	9025	9025	RNF8	RNF8		0.282189	0.400151
2	9933	6196	6196	RPS6KA2	RPS6KA2		0.735622	0.71679
2	9948	6251	6251	RSU1	RSU1		-0.219083	-0.24101
2	9950	23168	23168	RTF1	RTF1		0.705815	0.69124
2	9956	6262	6262	RYR2	RYR2		0.772298	0.863563
2	9967	6327	6327	SCN2B	SCN2B		0.22564	0.45899
2	9970	57147	57147	SCYL3	SCYL3		0.95994	0.905651
2	9973	644096	644096	SDHAF1	SDHAF1		0.675672	0.617022
2	9981	9728	9728	SECISBP2L	SECISBP2L		0.591263	0.539735
2	9993	5414	5414	SEPT4	SEPT4		0.108911	0.495883
2	10001	23064	23064	SETX	SETX		0.876332	0.84687
2	10009	6448	6448	SGSH	SGSH		0.861761	0.827851
2	10010	25970	25970	SH2B1	SH2B1		0.136905	0.408919
2	10015	6461	6461	SHB	SHB		0.652887	0.676094
2	10027	23094	23094	SIPA1L3	SIPA1L3		0.436496	0.607118
2	10047	8604	8604	SLC25A12	SLC25A12		0.592975	0.763786
2	10052	9673	9673	SLC25A44	SLC25A44		0.835864	0.830469
2	10059	6513	6513	SLC2A1	SLC2A1		0.324883	0.519068
2	10067	54407	54407	SLC38A2	SLC38A2		0.990653	0.97645
2	10071	6545	6545	SLC7A4	SLC7A4		0.238891	0.847858
2	10079	6601	6601	SMARCC2	SMARCC2		0.697885	0.407508
2	10100	6625	6625	SNRNP70	SNRNP70		0.289185	0.39646
2	10107	81609	81609	SNX27	SNX27		0.597522	0.655829
2	10117	6663	6663	SOX10	SOX10		0.739932	0.599961
2	10125	6678	6678	SPARC	SPARC		0.843337	0.947909
2	10127	9825	9825	SPATA2	SPATA2		0.373569	0.766733
2	10129	26010	26010	SPATS2L	SPATS2L		0.0650472	-0.0185206
2	10135	56848	56848	SPHK2	SPHK2		0.629972	0.830292
2	10172	51046	51046	ST8SIA3	ST8SIA3		0.60812	0.74189
2	10181	6794	6794	STK11	STK11		0.864737	0.868963
2	10192	23673	23673	STX12	STX12		0.95767	0.837644
2	10209	6854	6854	SYN2	SYN2		0.847551	0.799137
2	10211	8867	8867	SYNJ1	SYNJ1		0.590975	0.649138
2	10222	10474	10474	TADA3	TADA3		0.323691	0.322306
2	10239	54662	54662	TBC1D13	TBC1D13		0.917718	0.914438
2	10240	9882	9882	TBC1D4	TBC1D4		0.905568	0.4224
2	10242	23158	23158	TBC1D9	TBC1D9		0.758409	0.530247
2	10254	8115	8115	TCL1A	TCL1A		0.998927	0.931096
2	10265	9894	9894	TELO2	TELO2		0.596645	0.749558
2	10275	7942	7942	TFEB	TFEB		0.885749	0.739922
2	10278	7980	7980	TFPI2	TFPI2		0.99276	0.653841
2	10279	7037	7037	TFRC	TFRC		0.941029	0.939071
2	10292	7074	7074	TIAM1	TIAM1		0.939028	0.318421
2	10304	83660	83660	TLN2	TLN2		0.421998	0.538766
2	10305	3196	3196	TLX2	TLX2		0.974568	0.980205
2	10306	10548	10548	TM9SF1	TM9SF1		0.740836	0.720295
2	10318	441151	441151	TMEM151B	TMEM151B		0.832856	0.904782
2	10320	23306	23306	TMEM194A	TMEM194A		0.24342	0.663218
2	10324	83604	83604	TMEM47	TMEM47		0.701116	0.662653
2	10338	4982	4982	TNFRSF11B	TNFRSF11B		0.985358	0.532766
2	10348	9868	9868	TOMM70A	TOMM70A		0.466604	0.516366
2	10360	7174	7174	TPP2	TPP2		0.48505	0.739644
2	10365	66008	66008	TRAK2	TRAK2		0.983816	0.875906
2	10369	11277	11277	TREX1	TREX1		0.857807	0.86183
2	10378	8989	8989	TRPA1	TRPA1		0.900305	0.931058
2	10383	8295	8295	TRRAP	TRRAP		0.735451	0.959389
2	10386	60385	60385	TSKS	TSKS		0.888063	0.811006
2	10392	23617	23617	TSSK2	TSSK2		-0.171441	0.664416
2	10401	7275	7275	TUB	TUB		0.800413	0.854836
2	10408	7289	7289	TULP3	TULP3		0.284538	0.527307
2	10422	55833	55833	UBAP2	UBAP2		0.856115	0.841904
2	10425	7319	7319	UBE2A	UBE2A		0.791882	0.727816
2	10432	22888	22888	UBOX5	UBOX5		0.431778	0.734708
2	10473	9686	9686	VGLL4	VGLL4		0.804014	0.744749
2	10474	9730	9730	VPRBP	VPRBP		-0.0220108	0.615751
2	10503	7490	7490	WT1	WT1		0.729521	0.417221
2	10521	9923	9923	ZBTB40	ZBTB40		0.711248	0.705925
2	10525	23318	23318	ZCCHC11	ZCCHC11		-0.0188766	0.0873195
2	10526	219654	219654	ZCCHC24	ZCCHC24		0.840841	0.927635
2	10530	7541	7541	ZFP161	ZFP161		0.336743	0.86299
2	10552	10472	10472	ZNF238	ZNF238		0.503389	0.363664
2	10555	24149	24149	ZNF318	ZNF318		0.905961	0.818444
2	12553	6050///84200	6050///84200	FLJ23519///RNH1	FLJ23519///RNH1		0.480247	0.506327
2	12597	147007///23098	147007///23098	SARM1///TMEM199	SARM1///TMEM199		0.659923	0.717969

## Sheet: 100% red
probesets_per_group	gr_number	group_ID	gene_ID	group_name	gene_name		pearson	spearman
2	7999	8227	8227	AKAP17A	AKAP17A		0.938912	0.760301
2	8196	9689	9689	BZW1	BZW1		0.89854	0.756063
2	8555	373863	373863	DND1	DND1		0.360748	0.798718
2	8947	3150	3150	HMGN1	HMGN1		0.967969	0.98212
2	8989	3329	3329	HSPD1	HSPD1		0.925799	0.904986
2	9022	8517	8517	IKBKG	IKBKG		0.806773	0.872468
2	9040	3581	3581	IL9R	IL9R		0.317979	0.702971
2	9056	3653	3653	IPW	IPW		0.405131	0.393367
2	9166	3856	3856	KRT8	KRT8		-0.0156489	0.227297
2	9257	124801	124801	LSM12	LSM12		0.658488	0.797257
2	9758	55615	55615	PRR5	PRR5		0.836219	0.941113
2	9857	10137	10137	RBM12	RBM12		0.378166	0.602431
2	9916	6093	6093	ROCK1	ROCK1		0.616059	0.737139
2	9920	6117	6117	RPA1	RPA1		0.954866	0.859357
2	9937	6201	6201	RPS7	RPS7		0.949309	0.98374
2	10313	51014	51014	TMED7	TMED7		0.744828	0.745256
2	10415	114112	114112	TXNRD3	TXNRD3		0.23533	0.607106
2	12525	119016///119385///414189///642517///653268///728127///728404///729092	119016///642517///728127///729092	AGAP4///AGAP5///AGAP6///AGAP7///AGAP8///AGAP9///AGAP10///AGAP11	AGAP10///AGAP4///AGAP5///AGAP9		0.898683	0.876036
2	12527	23779///553158	23779///553158	ARHGAP8///PRR5-ARHGAP8	ARHGAP8///PRR5-ARHGAP8		0.888421	0.965464
2	12544	124641///1801	124641///1801	DPH1///OVCA2	DPH1///OVCA2		0.404759	0.562979
2	12556	51463///653519///728932	51463///653519///728932	GPR89A///GPR89B///GPR89C	GPR89A///GPR89B///GPR89C		0.808257	0.876566
2	12571	100510692///4671	100510692///4671	LOC100510692///NAIP	LOC100510692///NAIP		0.969063	0.844385
2	12578	10933///10934	10933///10934	MORF4///MORF4L1	MORF4///MORF4L1		0.701131	0.830671
2	12579	653361///654816///654817	653361///654816///654817	NCF1///NCF1B///NCF1C	NCF1///NCF1B///NCF1C		0.956363	0.948827
2	12580	23420///283820///408050	23420///283820///408050	NOMO1///NOMO2///NOMO3	NOMO1///NOMO2///NOMO3		0.958239	0.962013
2	12589	285189///5342///5343	285189///5342///5343	PLGLA///PLGLB1///PLGLB2	PLGLA///PLGLB1///PLGLB2		0.943123	0.843953
2	12594	390354///6142	390354///6142	RPL18A///RPL18AP3	RPL18A///RPL18AP3		0.824217	0.877123

## Sheet: 100% black
probesets_per_group	gr_number	group_ID	gene_ID	group_name	gene_name		pearson	spearman
2	8152	56987	56987	BBX	BBX		0.858702	0.760549
2	8855	54865	54865	GPATCH4	GPATCH4		0.512979	0.49675
2	8972	27251	27251	HR44	HR44		0.695141	0.810167
2	9151	151230	151230	KLHL23	KLHL23		0.548809	0.732747
2	9213	100287076	100287076	LOC100287076	LOC100287076		0.881724	0.931919
2	9214	100288525	100288525	LOC100288525	LOC100288525		0.87412	0.821637
2	9215	100288679	100288679	LOC100288679	LOC100288679		0.39716	0.414992
2	9217	100506517	100506517	LOC100506517	LOC100506517		-0.0297478	0.182418
2	9219	100507620	100507620	LOC100507620	LOC100507620		0.577805	0.681499
2	9220	26102	26102	LOC26102	LOC26102		0.684315	0.788152
2	9222	339290	339290	LOC339290	LOC339290		0.240848	0.561783
2	9229	83752	83752	LONP2	LONP2		0.809431	0.724021
2	9340	79024	79024	MGC5590	MGC5590		0.902168	0.945625
2	9445	266655	266655	NCRNA00094	NCRNA00094		0.0677033	0.527338
2	10213	11276	11276	SYNRG	SYNRG		0.944076	0.829001
2	10443	219699	219699	UNC5B	UNC5B		0.423161	0.470576
